# Supplementary material for: The KDM3A–KLF2–IRF4 axis maintains myeloma cell survival
Source: Nat Commun. 2016 Jan 5;7:10258. doi: 10.1038/ncomms10258 (PMC4728406; doi:10.1038/ncomms10258)
Supplement: Supplementary Data 1 — Genes down regulated and up regulated by KDM3A knockdown in RPMI8226 cells. [file ncomms10258-s2.xlsx]

## Sheet: Table S1
Supplementary Data 1 | Genes downregulated and upregulated by KDM3A knockdown in RPMI8226 cells.
Downregulated Genes
probe set	Gene Name	Description	shKDM3A#1 vs shLuc	shKDM3A#2 vs shLuc	Average Fold Change
			Corrected Fold Change	Corrected Fold Change
209309_at	AZGP1	alpha-2-glycoprotein 1, zinc-binding	-7.16	-2.87	-5.015
210587_at	INHBE	inhibin, beta E	-6.2	-3.33	-4.765
223196_s_at	SESN2	sestrin 2	-4.62	-3.72	-4.17
225846_at	ESRP1	epithelial splicing regulatory protein 1	-2.74	-5.33	-4.035
217127_at	CTH	cystathionase (cystathionine gamma-lyase)	-4.66	-3.4	-4.03
206085_s_at	CTH	cystathionase (cystathionine gamma-lyase)	-4.2	-3.11	-3.655
235745_at	ERN1	endoplasmic reticulum to nucleus signaling 1	-4.78	-1.46	-3.12
227856_at	C4orf32	chromosome 4 open reading frame 32	-4.92	-1.19	-3.055
223195_s_at	SESN2	sestrin 2	-3.12	-2.8	-2.96
212689_s_at	KDM3A	lysine (K)-specific demethylase 3A	-3.21	-2.56	-2.885
219121_s_at	ESRP1	epithelial splicing regulatory protein 1	-2.18	-3.55	-2.865
204971_at	CSTA	cystatin A (stefin A)	-2.88	-2.49	-2.685
205934_at	PLCL1	phospholipase C-like 1	-2.91	-2.46	-2.685
208763_s_at	TSC22D3	TSC22 domain family, member 3	-2.44	-2.76	-2.6
202887_s_at	DDIT4	DNA-damage-inducible transcript 4	-1.79	-3.31	-2.55
202847_at	PCK2	phosphoenolpyruvate carboxykinase 2 (mitochondrial)	-2.9	-2.1	-2.5
231894_at	SARS	seryl-tRNA synthetase	-3.36	-1.62	-2.49
227134_at	SYTL1	synaptotagmin-like 1	-2.37	-2.56	-2.465
227088_at	PDE5A	phosphodiesterase 5A, cGMP-specific	-2.32	-2.58	-2.45
214095_at	SHMT2	serine hydroxymethyltransferase 2 (mitochondrial)	-3.54	-1.35	-2.445
209921_at	SLC7A11	solute carrier family 7 (anionic amino acid transporter light chain, xc- system), member 11	-2.86	-2.03	-2.445
204393_s_at	ACPP	acid phosphatase, prostate	-1.64	-3.07	-2.355
235764_at	PRDM5	PR domain containing 5	-3.25	-1.45	-2.35
224032_x_at	SPANXA1 /// SPANXA2	sperm protein associated with the nucleus, X-linked, family member A1 /// SPANX family, member A2	-1.8	-2.87	-2.335
230406_at	---	---	-2.98	-1.63	-2.305
201485_s_at	RCN2	reticulocalbin 2, EF-hand calcium binding domain	-2.73	-1.81	-2.27
225269_s_at	RBMS1	RNA binding motif, single stranded interacting protein 1	-3.05	-1.48	-2.265
227755_at	---	---	-2.38	-2.15	-2.265
205047_s_at	ASNS	asparagine synthetase (glutamine-hydrolyzing)	-2.61	-1.88	-2.245
217678_at	SLC7A11	solute carrier family 7 (anionic amino acid transporter light chain, xc- system), member 11	-2.59	-1.88	-2.235
236191_at	---	---	-2.43	-2.02	-2.225
33323_r_at	SFN	stratifin	-3.07	-1.35	-2.21
201204_s_at	RRBP1	ribosome binding protein 1 homolog 180kDa (dog)	-3.2	-1.21	-2.205
223062_s_at	PSAT1	phosphoserine aminotransferase 1	-2.54	-1.87	-2.205
223157_at	NOA1	nitric oxide associated 1	-3.03	-1.38	-2.205
214096_s_at	SHMT2	serine hydroxymethyltransferase 2 (mitochondrial)	-3.06	-1.33	-2.195
200758_s_at	NFE2L1	nuclear factor (erythroid-derived 2)-like 1	-2.71	-1.63	-2.17
219270_at	CHAC1	ChaC, cation transport regulator homolog 1 (E. coli)	-2.6	-1.74	-2.17
1553599_a_at	SYCP3	synaptonemal complex protein 3	-1.78	-2.55	-2.165
219371_s_at	KLF2	Kruppel-like factor 2 (lung)	-2.2	-2.12	-2.16
233326_at	CCDC39	coiled-coil domain containing 39	-3.07	-1.22	-2.145
209383_at	DDIT3	DNA-damage-inducible transcript 3	-2.13	-2.14	-2.135
33322_i_at	SFN	stratifin	-2.94	-1.33	-2.135
202018_s_at	LTF	lactotransferrin	-2.53	-1.73	-2.13
203857_s_at	PDIA5	protein disulfide isomerase family A, member 5	-3.1	-1.16	-2.13
206641_at	TNFRSF17	tumor necrosis factor receptor superfamily, member 17	-2.65	-1.61	-2.13
213070_at	PIK3C2A	phosphoinositide-3-kinase, class 2, alpha polypeptide	-2.67	-1.57	-2.12
204394_at	SLC43A1	solute carrier family 43, member 1	-2.05	-2.17	-2.11
214179_s_at	NFE2L1	nuclear factor (erythroid-derived 2)-like 1	-2.67	-1.54	-2.105
220922_s_at	SPANXA1 /// SPANXA2 /// SPANXB1 /// SPANXB2 /// SPANXC /// SPANXF1	sperm protein associated with the nucleus, X-linked, family member A1 /// SPANX family, member A2 /// SPANX family, member B1 /// SPANX family, member B2 /// SPANX family, member C /// SPANX family, member F1	-1.67	-2.54	-2.105
226267_at	JDP2	Jun dimerization protein 2	-2.35	-1.86	-2.105
221786_at	C6orf120	chromosome 6 open reading frame 120	-2.58	-1.59	-2.085
235132_at	LOC254128	uncharacterized LOC254128	-2.64	-1.53	-2.085
1552727_s_at	ADAMTS17	ADAM metallopeptidase with thrombospondin type 1 motif, 17	-2.76	-1.4	-2.08
218076_s_at	ARHGAP17	Rho GTPase activating protein 17	-2.83	-1.33	-2.08
221787_at	C6orf120	chromosome 6 open reading frame 120	-2.78	-1.37	-2.075
200759_x_at	NFE2L1	nuclear factor (erythroid-derived 2)-like 1	-2.53	-1.61	-2.07
221727_at	SUB1	SUB1 homolog (S. cerevisiae)	-1.85	-2.24	-2.045
222777_s_at	WHSC1	Wolf-Hirschhorn syndrome candidate 1	-2.08	-1.99	-2.035
201486_at	RCN2	reticulocalbin 2, EF-hand calcium binding domain	-2.38	-1.68	-2.03
226850_at	SUMF1	sulfatase modifying factor 1	-2.67	-1.38	-2.025
208713_at	HNRNPUL1	heterogeneous nuclear ribonucleoprotein U-like 1	-2.73	-1.31	-2.02
203438_at	STC2	stanniocalcin 2	-2.08	-1.95	-2.015
207266_x_at	RBMS1	RNA binding motif, single stranded interacting protein 1	-2.59	-1.44	-2.015
203439_s_at	STC2	stanniocalcin 2	-2	-2.02	-2.01
237030_at	ACPP	acid phosphatase, prostate	-2.31	-1.71	-2.01
203137_at	WTAP	Wilms tumor 1 associated protein	-2.14	-1.85	-1.995
218845_at	DUSP22	dual specificity phosphatase 22	-2.62	-1.36	-1.99
232382_s_at	PCMTD1	protein-L-isoaspartate (D-aspartate) O-methyltransferase domain containing 1	-1.73	-2.22	-1.975
230363_s_at	INPP5F	inositol polyphosphate-5-phosphatase F	-2.71	-1.2	-1.955
226820_at	ZNF362	zinc finger protein 362	-2.4	-1.5	-1.95
203748_x_at	RBMS1	RNA binding motif, single stranded interacting protein 1	-2.46	-1.43	-1.945
207076_s_at	ASS1	argininosuccinate synthase 1	-1.85	-2.02	-1.935
214177_s_at	PBXIP1	pre-B-cell leukemia homeobox interacting protein 1	-1.89	-1.97	-1.93
230659_at	EDEM1	---	-2.37	-1.47	-1.92
209868_s_at	RBMS1	RNA binding motif, single stranded interacting protein 1	-2.55	-1.28	-1.915
227052_at	---	---	-1.82	-2.01	-1.915
243829_at	BRAF	v-raf murine sarcoma viral oncogene homolog B1	-2.17	-1.66	-1.915
204576_s_at	CLUAP1	clusterin associated protein 1	-1.32	-2.5	-1.91
213308_at	SHANK2	SH3 and multiple ankyrin repeat domains 2	-2.25	-1.57	-1.91
239045_at	---	---	-2.43	-1.38	-1.905
212120_at	RHOQ	ras homolog family member Q	-2.17	-1.61	-1.89
212119_at	RHOQ	ras homolog family member Q	-2.03	-1.75	-1.89
200597_at	EIF3A	eukaryotic translation initiation factor 3, subunit A	-2.25	-1.52	-1.885
224823_at	MYLK	myosin light chain kinase	-1.89	-1.88	-1.885
218303_x_at	KRCC1	lysine-rich coiled-coil 1	-1.58	-2.18	-1.88
232231_at	RUNX2	runt-related transcription factor 2	-1.98	-1.77	-1.875
210312_s_at	IFT20	intraflagellar transport 20 homolog (Chlamydomonas)	-1.24	-2.49	-1.865
1559258_a_at	CXorf61	chromosome X open reading frame 61	-2.15	-1.58	-1.865
204734_at	KRT15	keratin 15	-1.62	-2.1	-1.86
215127_s_at	RBMS1	RNA binding motif, single stranded interacting protein 1	-2.32	-1.4	-1.86
226438_at	SNTB1	syntrophin, beta 1 (dystrophin-associated protein A1, 59kDa, basic component 1)	-1.44	-2.28	-1.86
224722_at	MIB1	mindbomb E3 ubiquitin protein ligase 1	-1.47	-2.24	-1.855
229590_at	RPL13 /// SNORD68	ribosomal protein L13 /// small nucleolar RNA, C/D box 68	-2.2	-1.51	-1.855
243116_at	PIP5KL1	phosphatidylinositol-4-phosphate 5-kinase-like 1	-1.71	-1.99	-1.85
226965_at	FAM116A	family with sequence similarity 116, member A	-1.86	-1.82	-1.84
224502_s_at	KIAA1191	KIAA1191	-1.39	-2.29	-1.84
213808_at	ADAM23	ADAM metallopeptidase domain 23	-2.24	-1.43	-1.835
1557038_s_at	UBAC2-AS1	UBAC2 antisense RNA 1 (non-protein coding)	-1.89	-1.77	-1.83
204411_at	KIF21B	kinesin family member 21B	-2.21	-1.44	-1.825
226119_at	PCMTD1	protein-L-isoaspartate (D-aspartate) O-methyltransferase domain containing 1	-1.38	-2.27	-1.825
201976_s_at	MYO10	myosin X	-1.23	-2.41	-1.82
230741_at	---	---	-2.15	-1.49	-1.82
201397_at	PHGDH	phosphoglycerate dehydrogenase	-2.07	-1.56	-1.815
217150_s_at	NF2	neurofibromin 2 (merlin)	-1.42	-2.21	-1.815
212233_at	MAP1B	microtubule-associated protein 1B	-1.68	-1.94	-1.81
228116_at	---	---	-1.98	-1.64	-1.81
224839_s_at	GPT2	glutamic pyruvate transaminase (alanine aminotransferase) 2	-1.87	-1.74	-1.805
214151_s_at	CCPG1 /// DYX1C1-CCPG1	cell cycle progression 1 /// DYX1C1-CCPG1 readthrough (non-protein coding)	-1.74	-1.85	-1.795
222614_at	RWDD2B	RWD domain containing 2B	-2.4	-1.17	-1.785
227194_at	FAM3B	family with sequence similarity 3, member B	-2.03	-1.54	-1.785
228650_at	---	---	-2.14	-1.41	-1.775
218145_at	TRIB3	tribbles homolog 3 (Drosophila)	-1.87	-1.67	-1.77
205718_at	ITGB7	integrin, beta 7	-1.88	-1.65	-1.765
203408_s_at	SATB1	SATB homeobox 1	-1.6	-1.92	-1.76
207528_s_at	SLC7A11	solute carrier family 7 (anionic amino acid transporter light chain, xc- system), member 11	-1.72	-1.8	-1.76
227167_s_at	RASSF3	Ras association (RalGDS/AF-6) domain family member 3	-1.27	-2.25	-1.76
201002_s_at	TMEM189 /// TMEM189-UBE2V1 /// UBE2V1	transmembrane protein 189 /// TMEM189-UBE2V1 readthrough /// ubiquitin-conjugating enzyme E2 variant 1	-2.28	-1.24	-1.76
217872_at	PIH1D1	PIH1 domain containing 1	-2.09	-1.43	-1.76
214790_at	SENP6	SUMO1/sentrin specific peptidase 6	-1.91	-1.6	-1.755
222421_at	UBE2H	ubiquitin-conjugating enzyme E2H	-1.78	-1.73	-1.755
213400_s_at	TBL1X	transducin (beta)-like 1X-linked	-2.29	-1.21	-1.75
221249_s_at	FAM117A	family with sequence similarity 117, member A	-2.33	-1.17	-1.75
228993_s_at	BBIP1	BBSome interacting protein 1	-1.27	-2.23	-1.75
242350_s_at	LOC100128098	uncharacterized LOC100128098	-2.28	-1.22	-1.75
243309_at	FLJ27352	uncharacterized LOC145788	-2.18	-1.32	-1.75
1557383_a_at	---	---	-1.66	-1.83	-1.745
203686_at	MPG	N-methylpurine-DNA glycosylase	-2.23	-1.25	-1.74
204562_at	IRF4	interferon regulatory factor 4	-2.06	-1.42	-1.74
212771_at	FAM171A1	family with sequence similarity 171, member A1	-1.74	-1.74	-1.74
225225_at	OIP5-AS1	OIP5 antisense RNA 1 (non-protein coding)	-1.88	-1.6	-1.74
203259_s_at	HDDC2	HD domain containing 2	-1.45	-2.03	-1.74
212117_at	RHOQ	ras homolog family member Q	-1.78	-1.68	-1.73
225332_at	OIP5-AS1	OIP5 antisense RNA 1 (non-protein coding)	-1.89	-1.57	-1.73
236400_at	IDH1-AS1	IDH1 antisense RNA 1 (non-protein coding)	-1.61	-1.85	-1.73
212155_at	RNF187	ring finger protein 187	-1.79	-1.66	-1.725
224990_at	C4orf34	chromosome 4 open reading frame 34	-1.73	-1.72	-1.725
225941_at	EIF4E3	eukaryotic translation initiation factor 4E family member 3	-1.36	-2.09	-1.725
226456_at	RMI2	RMI2, RecQ mediated genome instability 2, homolog (S. cerevisiae)	-2.22	-1.23	-1.725
231202_at	ALDH1L2	aldehyde dehydrogenase 1 family, member L2	-1.87	-1.58	-1.725
240979_at	LOC284100	Tyrosine 3-monooxygenase/tryptophan 5-monooxygenase activation protein, epsilon polypeptide pseudogene	-1.8	-1.65	-1.725
206587_at	CCT6B	chaperonin containing TCP1, subunit 6B (zeta 2)	-1.63	-1.81	-1.72
218277_s_at	DHX40	DEAH (Asp-Glu-Ala-His) box polypeptide 40	-1.18	-2.26	-1.72
202557_at	HSPA13	heat shock protein 70kDa family, member 13	-1.84	-1.59	-1.715
207871_s_at	ST7 /// ST7-OT3	suppression of tumorigenicity 7 /// ST7 overlapping transcript 3 (non-protein coding)	-1.27	-2.15	-1.71
214152_at	CCPG1 /// DYX1C1-CCPG1	cell cycle progression 1 /// DYX1C1-CCPG1 readthrough (non-protein coding)	-1.56	-1.86	-1.71
223214_s_at	ZHX1	zinc fingers and homeoboxes 1	-1.46	-1.96	-1.71
1570444_at	LOC643201	centrosomal protein 192kDa pseudogene	-2.09	-1.32	-1.705
203685_at	BCL2	B-cell CLL/lymphoma 2	-1.57	-1.84	-1.705
222585_x_at	KRCC1	lysine-rich coiled-coil 1	-1.46	-1.95	-1.705
216215_s_at	RBFOX2	RNA binding protein, fox-1 homolog (C. elegans) 2	-1.39	-2.01	-1.7
209770_at	BTN3A1	butyrophilin, subfamily 3, member A1	-2.05	-1.34	-1.695
1559220_at	---	---	-2.17	-1.21	-1.69
237154_at	---	---	-1.56	-1.82	-1.69
242798_at	---	---	-1.87	-1.51	-1.69
204340_at	TMEM187	transmembrane protein 187	-2	-1.37	-1.685
224520_s_at	BEST3	bestrophin 3	-1.5	-1.87	-1.685
226342_at	SPTBN1	spectrin, beta, non-erythrocytic 1	-2.09	-1.28	-1.685
229114_at	GAB1	GRB2-associated binding protein 1	-1.88	-1.49	-1.685
220948_s_at	ATP1A1	ATPase, Na+/K+ transporting, alpha 1 polypeptide	-1.42	-1.94	-1.68
209757_s_at	MYCN	v-myc myelocytomatosis viral related oncogene, neuroblastoma derived (avian)	-1.77	-1.57	-1.67
212307_s_at	OGT	O-linked N-acetylglucosamine (GlcNAc) transferase	-1.74	-1.6	-1.67
225520_at	MTHFD1L	methylenetetrahydrofolate dehydrogenase (NADP+ dependent) 1-like	-2.12	-1.22	-1.67
204777_s_at	MAL	mal, T-cell differentiation protein	-1.33	-2	-1.665
1558164_s_at	PEX13	peroxisomal biogenesis factor 13	-2.06	-1.26	-1.66
233737_s_at	LOC284561	uncharacterized LOC284561	-1.85	-1.47	-1.66
219004_s_at	MIS18A	MIS18 kinetochore protein homolog A (S. pombe)	-1.23	-2.09	-1.66
200779_at	ATF4	activating transcription factor 4 (tax-responsive enhancer element B67)	-1.85	-1.46	-1.655
233329_s_at	KRCC1	lysine-rich coiled-coil 1	-1.45	-1.86	-1.655
203159_at	GLS	glutaminase	-2.01	-1.3	-1.655
1560396_at	KLHL6	kelch-like 6 (Drosophila)	-1.65	-1.65	-1.65
208693_s_at	GARS	glycyl-tRNA synthetase	-2.05	-1.25	-1.65
219306_at	KIF15	kinesin family member 15	-1.75	-1.55	-1.65
226538_at	MAN2A1	mannosidase, alpha, class 2A, member 1	-1.25	-2.05	-1.65
228597_at	MIS18A	MIS18 kinetochore protein homolog A (S. pombe)	-1.18	-2.12	-1.65
201625_s_at	INSIG1	insulin induced gene 1	-1.44	-1.85	-1.645
213419_at	APBB2	amyloid beta (A4) precursor protein-binding, family B, member 2	-1.8	-1.49	-1.645
235507_at	PCMTD1	protein-L-isoaspartate (D-aspartate) O-methyltransferase domain containing 1	-1.35	-1.94	-1.645
212698_s_at	2014-09-10	septin 10	-1.73	-1.55	-1.64
212724_at	RND3	Rho family GTPase 3	-1.78	-1.5	-1.64
235990_at	LOC100130987	uncharacterized LOC100130987	-1.41	-1.87	-1.64
205194_at	PSPH	phosphoserine phosphatase	-1.94	-1.33	-1.635
219076_s_at	PXMP2	peroxisomal membrane protein 2, 22kDa	-2.09	-1.17	-1.63
1557756_a_at	CEP128	centrosomal protein 128kDa	-1.76	-1.49	-1.625
225265_at	RBMS1	RNA binding motif, single stranded interacting protein 1	-2.07	-1.18	-1.625
226455_at	CREB3L4	cAMP responsive element binding protein 3-like 4	-1.61	-1.64	-1.625
1554014_at	CHD2	chromodomain helicase DNA binding protein 2	-1.34	-1.9	-1.62
213524_s_at	G0S2	G0/G1switch 2	-1.87	-1.37	-1.62
219029_at	C5orf28	chromosome 5 open reading frame 28	-1.92	-1.32	-1.62
224783_at	FAM100B	family with sequence similarity 100, member B	-1.72	-1.52	-1.62
226452_at	PDK1	pyruvate dehydrogenase kinase, isozyme 1	-1.92	-1.32	-1.62
226517_at	BCAT1	branched chain amino-acid transaminase 1, cytosolic	-1.28	-1.95	-1.615
227586_at	TMEM170A	transmembrane protein 170A	-1.18	-2.05	-1.615
200810_s_at	CIRBP	cold inducible RNA binding protein	-2.06	-1.16	-1.61
205584_at	ALG13	asparagine-linked glycosylation 13 homolog (S. cerevisiae)	-2.06	-1.16	-1.61
210105_s_at	FYN	FYN oncogene related to SRC, FGR, YES	-1.39	-1.83	-1.61
222116_s_at	TBC1D16	TBC1 domain family, member 16	-1.58	-1.64	-1.61
1553954_at	ALG14	asparagine-linked glycosylation 14 homolog (S. cerevisiae)	-1.64	-1.57	-1.605
200629_at	WARS	tryptophanyl-tRNA synthetase	-1.79	-1.42	-1.605
203279_at	EDEM1	ER degradation enhancer, mannosidase alpha-like 1	-1.96	-1.25	-1.605
209146_at	MSMO1	methylsterol monooxygenase 1	-1.99	-1.22	-1.605
219988_s_at	RNF220	ring finger protein 220	-1.81	-1.4	-1.605
225803_at	FBXO32	F-box protein 32	-1.53	-1.68	-1.605
225998_at	GAB1	GRB2-associated binding protein 1	-1.88	-1.33	-1.605
1570445_a_at	LOC643201	centrosomal protein 192kDa pseudogene	-1.81	-1.39	-1.6
204979_s_at	SH3BGR	SH3 domain binding glutamic acid-rich protein	-2.04	-1.16	-1.6
228051_at	KIAA1244	KIAA1244	-1.29	-1.91	-1.6
235416_at	LOC643201	centrosomal protein 192kDa pseudogene	-1.84	-1.36	-1.6
244463_at	ADAM23	ADAM metallopeptidase domain 23	-1.83	-1.37	-1.6
1569040_s_at	ANKRD36BP2	ankyrin repeat domain 36B pseudogene 2	-1.59	-1.6	-1.595
206046_at	ADAM23	ADAM metallopeptidase domain 23	-1.71	-1.48	-1.595
212501_at	CEBPB	CCAAT/enhancer binding protein (C/EBP), beta	-1.65	-1.54	-1.595
230411_at	UBE2V2	ubiquitin-conjugating enzyme E2 variant 2	-1.25	-1.94	-1.595
239715_at	---	---	-1.78	-1.41	-1.595
205669_at	NCAM2	neural cell adhesion molecule 2	-1.53	-1.65	-1.59
222890_at	CCDC113	coiled-coil domain containing 113	-2.01	-1.17	-1.59
242264_at	---	---	-1.74	-1.44	-1.59
1556180_at	LOC729678	uncharacterized LOC729678	-1.9	-1.27	-1.585
226961_at	PRR15	proline rich 15	-1.3	-1.87	-1.585
227474_at	LOC654433	uncharacterized LOC654433	-1.7	-1.47	-1.585
228153_at	RNF144B	ring finger protein 144B	-1.75	-1.42	-1.585
201055_s_at	HNRNPA0	heterogeneous nuclear ribonucleoprotein A0	-1.4	-1.76	-1.58
203494_s_at	CEP57	centrosomal protein 57kDa	-1.63	-1.53	-1.58
213657_s_at	---	---	-1.95	-1.21	-1.58
222305_at	HK2	hexokinase 2	-1.95	-1.21	-1.58
225621_at	ALG2	asparagine-linked glycosylation 2, alpha-1,3-mannosyltransferase homolog (S. cerevisiae)	-1.58	-1.58	-1.58
228702_at	FLJ43663	uncharacterized LOC378805	-1.27	-1.89	-1.58
239069_s_at	---	---	-1.78	-1.38	-1.58
1559535_s_at	---	---	-1.58	-1.57	-1.575
222506_at	LMBR1	limb region 1 homolog (mouse)	-1.47	-1.68	-1.575
228805_at	C5orf25	chromosome 5 open reading frame 25	-1.7	-1.45	-1.575
218437_s_at	LZTFL1	leucine zipper transcription factor-like 1	-1.78	-1.36	-1.57
208296_x_at	TNFAIP8	tumor necrosis factor, alpha-induced protein 8	-1.98	-1.16	-1.57
223310_x_at	PNPLA8	patatin-like phospholipase domain containing 8	-1.69	-1.45	-1.57
217014_s_at	AZGP1 /// AZGP1P1	alpha-2-glycoprotein 1, zinc-binding /// alpha-2-glycoprotein 1, zinc-binding pseudogene 1	-1.73	-1.4	-1.565
224036_s_at	LMBR1	limb region 1 homolog (mouse)	-1.5	-1.63	-1.565
224785_at	FAM100B	family with sequence similarity 100, member B	-1.61	-1.52	-1.565
225826_at	MMAB	methylmalonic aciduria (cobalamin deficiency) cblB type	-1.88	-1.25	-1.565
222270_at	SMEK2	SMEK homolog 2, suppressor of mek1 (Dictyostelium)	-1.7	-1.42	-1.56
227094_at	DHTKD1	dehydrogenase E1 and transketolase domain containing 1	-1.69	-1.43	-1.56
228799_at	LOC100507239	uncharacterized LOC100507239	-1.74	-1.38	-1.56
235475_at	SERP1	stress-associated endoplasmic reticulum protein 1	-1.85	-1.27	-1.56
206109_at	FUT1	fucosyltransferase 1 (galactoside 2-alpha-L-fucosyltransferase, H blood group)	-1.56	-1.55	-1.555
212192_at	KCTD12	potassium channel tetramerisation domain containing 12	-1.62	-1.49	-1.555
219366_at	AVEN	apoptosis, caspase activation inhibitor	-1.17	-1.94	-1.555
219502_at	NEIL3	nei endonuclease VIII-like 3 (E. coli)	-1.71	-1.4	-1.555
223213_s_at	ZHX1	zinc fingers and homeoboxes 1	-1.42	-1.69	-1.555
203684_s_at	BCL2	B-cell CLL/lymphoma 2	-1.5	-1.6	-1.55
222877_at	---	---	-1.78	-1.32	-1.55
234049_at	FLJ10661	family with sequence similarity 86, member A pseudogene	-1.78	-1.32	-1.55
213401_s_at	TBL1X	Transducin (beta)-like 1X-linked	-1.92	-1.18	-1.55
234984_at	NEDD1	neural precursor cell expressed, developmentally down-regulated 1	-1.22	-1.88	-1.55
201207_at	TNFAIP1	tumor necrosis factor, alpha-induced protein 1 (endothelial)	-1.68	-1.41	-1.545
201969_at	NASP	nuclear autoantigenic sperm protein (histone-binding)	-1.82	-1.27	-1.545
202245_at	LSS	lanosterol synthase (2,3-oxidosqualene-lanosterol cyclase)	-1.49	-1.6	-1.545
202299_s_at	HBXIP	hepatitis B virus x interacting protein	-1.74	-1.35	-1.545
202555_s_at	MYLK	myosin light chain kinase	-1.67	-1.42	-1.545
206683_at	ZNF165	zinc finger protein 165	-1.4	-1.69	-1.545
221478_at	BNIP3L	BCL2/adenovirus E1B 19kDa interacting protein 3-like	-1.21	-1.88	-1.545
225159_s_at	ELK4	ELK4, ETS-domain protein (SRF accessory protein 1)	-1.3	-1.79	-1.545
226321_at	LYSMD3	LysM, putative peptidoglycan-binding, domain containing 3	-1.66	-1.43	-1.545
236814_at	MDM4	Mdm4 p53 binding protein homolog (mouse)	-1.6	-1.49	-1.545
238076_at	GATAD2B	GATA zinc finger domain containing 2B	-1.63	-1.46	-1.545
1556183_at	ANKRD36BP2	ankyrin repeat domain 36B pseudogene 2	-1.57	-1.51	-1.54
201061_s_at	STOM	stomatin	-1.53	-1.55	-1.54
211692_s_at	BBC3	BCL2 binding component 3	-1.44	-1.64	-1.54
222505_at	LMBR1	limb region 1 homolog (mouse)	-1.67	-1.41	-1.54
226181_at	TUBE1	tubulin, epsilon 1	-1.85	-1.23	-1.54
230298_at	MBLAC2	metallo-beta-lactamase domain containing 2	-1.8	-1.28	-1.54
233021_at	RBM26-AS1	RBM26 antisense RNA 1 (non-protein coding)	-1.76	-1.32	-1.54
1558163_at	PEX13	peroxisomal biogenesis factor 13	-1.84	-1.23	-1.535
212259_s_at	PBXIP1	pre-B-cell leukemia homeobox interacting protein 1	-1.55	-1.52	-1.535
214449_s_at	RHOQ	ras homolog family member Q	-1.59	-1.48	-1.535
225588_s_at	TMEM129	transmembrane protein 129	-1.3	-1.77	-1.535
227385_at	PPAPDC2	phosphatidic acid phosphatase type 2 domain containing 2	-1.78	-1.29	-1.535
222481_at	FXC1	fracture callus 1 homolog (rat)	-1.69	-1.38	-1.535
201900_s_at	AKR1A1	aldo-keto reductase family 1, member A1 (aldehyde reductase)	-1.47	-1.59	-1.53
210415_s_at	ODF2	outer dense fiber of sperm tails 2	-1.54	-1.52	-1.53
213222_at	PLCB1	phospholipase C, beta 1 (phosphoinositide-specific)	-1.52	-1.54	-1.53
224725_at	MIB1	mindbomb E3 ubiquitin protein ligase 1	-1.3	-1.76	-1.53
225666_at	TMTC4	transmembrane and tetratricopeptide repeat containing 4	-1.59	-1.47	-1.53
226673_at	SH2D3C	SH2 domain containing 3C	-1.58	-1.48	-1.53
203349_s_at	ETV5	ets variant 5	-1.73	-1.32	-1.525
207992_s_at	AMPD3	adenosine monophosphate deaminase 3	-1.69	-1.36	-1.525
214088_s_at	FUT3	fucosyltransferase 3 (galactoside 3(4)-L-fucosyltransferase, Lewis blood group)	-1.48	-1.57	-1.525
227446_s_at	DHRS4-AS1	DHRS4 antisense RNA 1 (non-protein coding)	-1.64	-1.41	-1.525
230265_at	SEL1L	Sel-1 suppressor of lin-12-like (C. elegans)	-1.6	-1.45	-1.525
201015_s_at	JUP	junction plakoglobin	-1.21	-1.83	-1.52
207196_s_at	TNIP1	TNFAIP3 interacting protein 1	-1.56	-1.48	-1.52
207760_s_at	NCOR2	nuclear receptor corepressor 2	-1.63	-1.41	-1.52
219889_at	FRAT1	frequently rearranged in advanced T-cell lymphomas	-1.59	-1.45	-1.52
222632_s_at	LZTFL1	leucine zipper transcription factor-like 1	-1.52	-1.52	-1.52
219702_at	PLAC1	placenta-specific 1	-1.56	-1.47	-1.515
227131_at	MAP3K3	mitogen-activated protein kinase kinase kinase 3	-1.75	-1.28	-1.515
236451_at	---	---	-1.83	-1.2	-1.515
225399_at	TSEN15	tRNA splicing endonuclease 15 homolog (S. cerevisiae)	-1.59	-1.43	-1.51
226352_at	JMY	junction mediating and regulatory protein, p53 cofactor	-1.16	-1.86	-1.51
220217_x_at	SPANXC	SPANX family, member C	-1.43	-1.58	-1.505
1568629_s_at	PIK3R2	phosphoinositide-3-kinase, regulatory subunit 2 (beta)	-1.44	-1.56	-1.5
202317_s_at	UBE4B	ubiquitination factor E4B	-1.76	-1.24	-1.5
219182_at	TMEM231	transmembrane protein 231	-1.43	-1.57	-1.5
225197_at	LOC100505487	uncharacterized LOC100505487	-1.72	-1.28	-1.5
225358_at	DNAJC19	DnaJ (Hsp40) homolog, subfamily C, member 19	-1.48	-1.52	-1.5
226269_at	GDAP1	ganglioside induced differentiation associated protein 1	-1.46	-1.54	-1.5
238043_at	ARID1B	AT rich interactive domain 1B (SWI1-like)	-1.76	-1.24	-1.5
UPregulated Genes
probe set	Gene Name	Description	shKDM3A#1 vs shLuc	shKDM3A#2 vs shLuc	Average Fold Change
			Corrected Fold Change	Corrected Fold Change
227697_at	SOCS3	suppressor of cytokine signaling 3	16.25	1.3	8.775
202086_at	MX1	myxovirus (influenza virus) resistance 1, interferon-inducible protein p78 (mouse)	4.49	12.78	8.635
209395_at	CHI3L1	chitinase 3-like 1 (cartilage glycoprotein-39)	13.75	1.57	7.66
214453_s_at	IFI44	interferon-induced protein 44	1.84	13.09	7.465
209396_s_at	CHI3L1	chitinase 3-like 1 (cartilage glycoprotein-39)	12.73	1.2	6.965
231577_s_at	GBP1	guanylate binding protein 1, interferon-inducible	12.36	1.51	6.935
203153_at	IFIT1	interferon-induced protein with tetratricopeptide repeats 1	2.62	10.03	6.325
242907_at	GBP2	guanylate binding protein 2, interferon-inducible	9.92	1.9	5.91
202411_at	IFI27	interferon, alpha-inducible protein 27	4.14	6.61	5.375
206133_at	XAF1	XIAP associated factor 1	3.57	6.89	5.23
223220_s_at	PARP9	poly (ADP-ribose) polymerase family, member 9	4.54	5.69	5.115
224663_s_at	CFL2	cofilin 2 (muscle)	6.99	2.65	4.82
228617_at	XAF1	XIAP associated factor 1	3.28	6.23	4.755
224403_at	FCRL4	Fc receptor-like 4	6.23	3.03	4.63
207433_at	IL10	interleukin 10	7.4	1.24	4.32
203140_at	BCL6	B-cell CLL/lymphoma 6	7.11	1.52	4.315
224352_s_at	CFL2	cofilin 2 (muscle)	4.97	3.54	4.255
202269_x_at	GBP1	guanylate binding protein 1, interferon-inducible	7.11	1.38	4.245
222150_s_at	PION	pigeon homolog (Drosophila)	6.43	1.73	4.08
205483_s_at	ISG15	ISG15 ubiquitin-like modifier	2.35	5.78	4.065
213293_s_at	TRIM22	tripartite motif containing 22	1.85	6.07	3.96
213142_x_at	PION	pigeon homolog (Drosophila)	5.98	1.88	3.93
203915_at	CXCL9	chemokine (C-X-C motif) ligand 9	5.13	2.73	3.93
204415_at	IFI6	interferon, alpha-inducible protein 6	2.56	5.11	3.835
233496_s_at	CFL2	cofilin 2 (muscle)	6.08	1.47	3.775
204972_at	OAS2	2'-5'-oligoadenylate synthetase 2, 69/71kDa	2.04	5.04	3.54
202988_s_at	RGS1	regulator of G-protein signaling 1	5.6	1.41	3.505
201739_at	SGK1	serum/glucocorticoid regulated kinase 1	5.56	1.18	3.37
209555_s_at	CD36	CD36 molecule (thrombospondin receptor)	4.43	2.25	3.34
204908_s_at	BCL3	B-cell CLL/lymphoma 3	5	1.35	3.175
226757_at	IFIT2	interferon-induced protein with tetratricopeptide repeats 2	1.79	4.36	3.075
205569_at	LAMP3	lysosomal-associated membrane protein 3	2.9	3.22	3.06
214022_s_at	IFITM1	interferon induced transmembrane protein 1	3.93	2.19	3.06
207111_at	EMR1	egf-like module containing, mucin-like, hormone receptor-like 1	4.32	1.65	2.985
206488_s_at	CD36	CD36 molecule (thrombospondin receptor)	3.97	1.99	2.98
234989_at	LOC100653017 /// MIR612 /// NEAT1	uncharacterized LOC100653017 /// microRNA 612 /// nuclear paraspeckle assembly transcript 1 (non-protein coding)	4.37	1.59	2.98
227970_at	GPR157	G protein-coupled receptor 157	4.35	1.57	2.96
212846_at	RRP1B	ribosomal RNA processing 1 homolog B (S. cerevisiae)	3.07	2.78	2.925
204533_at	CXCL10	chemokine (C-X-C motif) ligand 10	2.77	3.05	2.91
217497_at	TYMP	thymidine phosphorylase	3.48	2.34	2.91
232197_x_at	ARSB	arylsulfatase B	2.82	2.89	2.855
213125_at	OLFML2B	olfactomedin-like 2B	4.5	1.17	2.835
202688_at	TNFSF10	tumor necrosis factor (ligand) superfamily, member 10	2.52	3.11	2.815
227062_at	LOC100653017 /// MIR612 /// NEAT1	uncharacterized LOC100653017 /// microRNA 612 /// nuclear paraspeckle assembly transcript 1 (non-protein coding)	4.19	1.39	2.79
203882_at	IRF9	interferon regulatory factor 9	2.06	3.51	2.785
207651_at	GPR171	G protein-coupled receptor 171	2.98	2.54	2.76
222303_at	---	---	4.15	1.29	2.72
221679_s_at	ABHD6	abhydrolase domain containing 6	3.08	2.33	2.705
212774_at	ZNF238	zinc finger protein 238	3.82	1.57	2.695
217867_x_at	BACE2	beta-site APP-cleaving enzyme 2	2.91	2.47	2.69
201938_at	CDK2AP1	cyclin-dependent kinase 2 associated protein 1	3.29	2.08	2.685
226189_at	ITGB8	integrin, beta 8	2.54	2.81	2.675
207431_s_at	DEGS1	delta(4)-desaturase, sphingolipid 1	2.85	2.43	2.64
202687_s_at	TNFSF10	tumor necrosis factor (ligand) superfamily, member 10	2.57	2.66	2.615
216834_at	RGS1	regulator of G-protein signaling 1	3.79	1.39	2.59
201328_at	ETS2	v-ets erythroblastosis virus E26 oncogene homolog 2 (avian)	3.77	1.4	2.585
205660_at	OASL	2'-5'-oligoadenylate synthetase-like	2.23	2.94	2.585
210538_s_at	BIRC3	baculoviral IAP repeat containing 3	3.74	1.36	2.55
235643_at	SAMD9L	sterile alpha motif domain containing 9-like	1.9	3.18	2.54
224402_s_at	FCRL4	Fc receptor-like 4	2.98	2.08	2.53
232383_at	TFEC	transcription factor EC	3.39	1.65	2.52
202742_s_at	PRKACB	protein kinase, cAMP-dependent, catalytic, beta	2.52	2.51	2.515
222446_s_at	BACE2	beta-site APP-cleaving enzyme 2	2.41	2.56	2.485
201601_x_at	IFITM1 /// IFITM2	interferon induced transmembrane protein 1 /// interferon induced transmembrane protein 2	3.14	1.82	2.48
204485_s_at	TOM1L1	target of myb1 (chicken)-like 1	3.04	1.9	2.47
204429_s_at	SLC2A5	solute carrier family 2 (facilitated glucose/fructose transporter), member 5	3.69	1.21	2.45
208925_at	CLDND1	claudin domain containing 1	1.55	3.35	2.45
214696_at	MIR22 /// MIR22HG	microRNA 22 /// MIR22 host gene (non-protein coding)	3.71	1.19	2.45
204994_at	MX2	myxovirus (influenza virus) resistance 2 (mouse)	1.2	3.69	2.445
223586_at	ARNTL2	aryl hydrocarbon receptor nuclear translocator-like 2	3.38	1.51	2.445
225239_at	LOC100653017 /// MIR612 /// NEAT1	uncharacterized LOC100653017 /// microRNA 612 /// nuclear paraspeckle assembly transcript 1 (non-protein coding)	3.39	1.45	2.42
202094_at	BIRC5	baculoviral IAP repeat containing 5	2.07	2.72	2.395
230036_at	SAMD9L	sterile alpha motif domain containing 9-like	1.54	3.25	2.395
227807_at	PARP9	poly (ADP-ribose) polymerase family, member 9	2.41	2.37	2.39
200978_at	MDH1	malate dehydrogenase 1, NAD (soluble)	2.23	2.55	2.39
200887_s_at	STAT1	signal transducer and activator of transcription 1, 91kDa	1.63	3.09	2.36
229450_at	IFIT3	interferon-induced protein with tetratricopeptide repeats 3	1.46	3.26	2.36
226939_at	CPEB2	cytoplasmic polyadenylation element binding protein 2	2.55	2.16	2.355
1558185_at	CLLU1 /// LOC100507616	chronic lymphocytic leukemia up-regulated 1 /// uncharacterized LOC100507616	2.66	1.96	2.31
209467_s_at	MKNK1	MAP kinase interacting serine/threonine kinase 1	3.38	1.21	2.295
208451_s_at	C4A /// C4B /// LOC100293534	complement component 4A (Rodgers blood group) /// complement component 4B (Chido blood group) /// complement C4-B-like	3.37	1.17	2.27
225880_at	TOR1AIP2	torsin A interacting protein 2	2.97	1.51	2.24
213984_at	PDS5A	PDS5, regulator of cohesion maintenance, homolog A (S. cerevisiae)	2.23	2.22	2.225
226603_at	SAMD9L	sterile alpha motif domain containing 9-like	1.81	2.6	2.205
230499_at	BIRC3	baculoviral IAP repeat containing 3	2.82	1.59	2.205
208839_s_at	CAND1	cullin-associated and neddylation-dissociated 1	2.34	2.05	2.195
228809_at	CXorf40A /// CXorf40B	chromosome X open reading frame 40A /// chromosome X open reading frame 40B	2.87	1.5	2.185
220254_at	LRP12	low density lipoprotein receptor-related protein 12	2.62	1.69	2.155
224734_at	HMGB1	high mobility group box 1	1.93	2.37	2.15
202741_at	PRKACB	protein kinase, cAMP-dependent, catalytic, beta	2.04	2.24	2.14
220253_s_at	LRP12	low density lipoprotein receptor-related protein 12	2.58	1.69	2.135
208373_s_at	P2RY6	pyrimidinergic receptor P2Y, G-protein coupled, 6	2.56	1.66	2.11
1570360_s_at	DDX3Y	DEAD (Asp-Glu-Ala-Asp) box polypeptide 3, Y-linked	2.55	1.66	2.105
217788_s_at	GALNT2	UDP-N-acetyl-alpha-D-galactosamine:polypeptide N-acetylgalactosaminyltransferase 2 (GalNAc-T2)	1.78	2.41	2.095
212800_at	STX6	syntaxin 6	2.42	1.77	2.095
202680_at	GTF2E2	general transcription factor IIE, polypeptide 2, beta 34kDa	2.17	2	2.085
204858_s_at	TYMP	thymidine phosphorylase	2.83	1.34	2.085
211749_s_at	VAMP3	vesicle-associated membrane protein 3 (cellubrevin)	1.85	2.32	2.085
202430_s_at	PLSCR1	phospholipid scramblase 1	2.1	2.06	2.08
229144_at	KAZN	kazrin, periplakin interacting protein	2.46	1.69	2.075
210797_s_at	OASL	2'-5'-oligoadenylate synthetase-like	1.89	2.25	2.07
1554149_at	CLDND1	claudin domain containing 1	1.44	2.69	2.065
218424_s_at	STEAP3	STEAP family member 3, metalloreductase	2.43	1.69	2.06
242905_at	PNO1	partner of NOB1 homolog (S. cerevisiae)	2.12	1.99	2.055
202543_s_at	GMFB	glia maturation factor, beta	1.91	2.19	2.05
1554834_a_at	RASSF5	Ras association (RalGDS/AF-6) domain family member 5	2.28	1.81	2.045
218033_s_at	SNN	stannin	2.76	1.33	2.045
218802_at	CCDC109B	coiled-coil domain containing 109B	2.1	1.99	2.045
209250_at	DEGS1	delta(4)-desaturase, sphingolipid 1	1.98	2.1	2.04
223264_at	MESDC1	mesoderm development candidate 1	1.57	2.5	2.035
224871_at	TPRG1L	tumor protein p63 regulated 1-like	2.24	1.83	2.035
227928_at	PARPBP	PARP1 binding protein	1.74	2.33	2.035
213106_at	ATP8A1	ATPase, aminophospholipid transporter (APLT), class I, type 8A, member 1	2.37	1.69	2.03
208838_at	CAND1	cullin-associated and neddylation-dissociated 1	2.09	1.97	2.03
205001_s_at	DDX3Y	DEAD (Asp-Glu-Ala-Asp) box polypeptide 3, Y-linked	2.34	1.71	2.025
212194_s_at	TM9SF4	transmembrane 9 superfamily protein member 4	2.39	1.66	2.025
212918_at	RECQL	RecQ protein-like (DNA helicase Q1-like)	1.71	2.34	2.025
205000_at	DDX3Y	DEAD (Asp-Glu-Ala-Asp) box polypeptide 3, Y-linked	2.28	1.76	2.02
209953_s_at	CDC37	cell division cycle 37 homolog (S. cerevisiae)	2.22	1.82	2.02
208780_x_at	VAPA	VAMP (vesicle-associated membrane protein)-associated protein A, 33kDa	1.78	2.25	2.015
1554915_a_at	PDE12	phosphodiesterase 12	1.92	2.09	2.005
1559883_s_at	SAMHD1	SAM domain and HD domain 1	2.84	1.16	2
213294_at	EIF2AK2	eukaryotic translation initiation factor 2-alpha kinase 2	1.67	2.33	2
219022_at	C12orf43	chromosome 12 open reading frame 43	2.07	1.93	2
224448_s_at	MNF1	mitochondrial nucleoid factor 1	1.97	2.02	1.995
225558_at	GIT2	G protein-coupled receptor kinase interacting ArfGAP 2	2.15	1.82	1.985
212799_at	STX6	syntaxin 6	2.49	1.47	1.98
227625_s_at	STUB1	STIP1 homology and U-box containing protein 1, E3 ubiquitin protein ligase	1.73	2.23	1.98
205133_s_at	HSPE1	heat shock 10kDa protein 1 (chaperonin 10)	1.83	2.11	1.97
213361_at	TDRD7	tudor domain containing 7	2.11	1.83	1.97
204747_at	IFIT3	interferon-induced protein with tetratricopeptide repeats 3	1.33	2.6	1.965
214329_x_at	TNFSF10	tumor necrosis factor (ligand) superfamily, member 10	1.76	2.16	1.96
223322_at	RASSF5	Ras association (RalGDS/AF-6) domain family member 5	2.09	1.79	1.94
214428_x_at	C4A /// C4B /// LOC100293534	complement component 4A (Rodgers blood group) /// complement component 4B (Chido blood group) /// complement C4-B-like	2.7	1.17	1.935
232101_s_at	PIGN	phosphatidylinositol glycan anchor biosynthesis, class N	1.84	2.02	1.93
242606_at	---	---	1.51	2.35	1.93
202069_s_at	IDH3A	isocitrate dehydrogenase 3 (NAD+) alpha	2.14	1.71	1.925
219863_at	HERC5	HECT and RLD domain containing E3 ubiquitin protein ligase 5	1.5	2.35	1.925
1555772_a_at	CDC25A	cell division cycle 25 homolog A (S. pombe)	1.56	2.28	1.92
203533_s_at	CUL5	cullin 5	2.26	1.58	1.92
221552_at	ABHD6	abhydrolase domain containing 6	1.99	1.85	1.92
208712_at	CCND1	cyclin D1	1.74	2.09	1.915
220060_s_at	PARPBP	PARP1 binding protein	1.65	2.18	1.915
235509_at	LOC100506538 /// NDUFAF6	uncharacterized LOC100506538 /// NADH dehydrogenase (ubiquinone) complex I, assembly factor 6	2.35	1.48	1.915
242488_at	CHRM3	cholinergic receptor, muscarinic 3	1.79	2.02	1.905
205552_s_at	OAS1	2'-5'-oligoadenylate synthetase 1, 40/46kDa	1.61	2.19	1.9
212655_at	ZCCHC14	zinc finger, CCHC domain containing 14	2.35	1.45	1.9
225415_at	DTX3L	deltex 3-like (Drosophila)	2.09	1.71	1.9
202446_s_at	PLSCR1	phospholipid scramblase 1	1.89	1.9	1.895
204079_at	TPST2	tyrosylprotein sulfotransferase 2	2.31	1.47	1.89
208711_s_at	CCND1	cyclin D1	1.81	1.97	1.89
219136_s_at	LMF1	lipase maturation factor 1	2.04	1.74	1.89
223094_s_at	ANKH	ankylosis, progressive homolog (mouse)	2.44	1.34	1.89
210102_at	VWA5A	von Willebrand factor A domain containing 5A	2.43	1.34	1.885
218521_s_at	UBE2W	ubiquitin-conjugating enzyme E2W (putative)	1.81	1.96	1.885
227747_at	MPZL3	myelin protein zero-like 3	1.4	2.35	1.875
228033_at	E2F7	E2F transcription factor 7	1.79	1.96	1.875
233049_x_at	STUB1	STIP1 homology and U-box containing protein 1, E3 ubiquitin protein ligase	1.65	2.1	1.875
203231_s_at	ATXN1	ataxin 1	2.42	1.32	1.87
205169_at	RBBP5	retinoblastoma binding protein 5	1.6	2.14	1.87
224642_at	FYTTD1	forty-two-three domain containing 1	2.1	1.63	1.865
205996_s_at	AK2	adenylate kinase 2	2.05	1.68	1.865
210754_s_at	LYN	v-yes-1 Yamaguchi sarcoma viral related oncogene homolog	2.47	1.25	1.86
202600_s_at	NRIP1	nuclear receptor interacting protein 1	2.3	1.42	1.86
224998_at	CMTM4	CKLF-like MARVEL transmembrane domain containing 4	2.33	1.39	1.86
201337_s_at	VAMP3	vesicle-associated membrane protein 3 (cellubrevin)	1.69	2.02	1.855
218647_s_at	YRDC	yrdC domain containing (E. coli)	1.62	2.09	1.855
228061_at	CCDC126	coiled-coil domain containing 126	2.33	1.38	1.855
53720_at	C19orf66	chromosome 19 open reading frame 66	1.89	1.81	1.85
217934_x_at	STUB1	STIP1 homology and U-box containing protein 1, E3 ubiquitin protein ligase	1.63	2.06	1.845
225767_at	RN45S	45S pre-ribosomal RNA	2.07	1.62	1.845
200698_at	KDELR2	KDEL (Lys-Asp-Glu-Leu) endoplasmic reticulum protein retention receptor 2	2.03	1.66	1.845
45288_at	ABHD6	abhydrolase domain containing 6	1.83	1.85	1.84
205101_at	CIITA	class II, major histocompatibility complex, transactivator	2.5	1.18	1.84
210635_s_at	KLHL20	kelch-like 20 (Drosophila)	2.09	1.59	1.84
200730_s_at	PTP4A1	protein tyrosine phosphatase type IVA, member 1	2.44	1.23	1.835
237097_at	---	---	2.37	1.28	1.825
219211_at	USP18	ubiquitin specific peptidase 18	1.63	2.02	1.825
51176_at	MED27	mediator complex subunit 27	1.94	1.71	1.825
203232_s_at	ATXN1	ataxin 1	2.39	1.25	1.82
230069_at	SFXN1	sideroflexin 1	1.59	2.05	1.82
218543_s_at	PARP12	poly (ADP-ribose) polymerase family, member 12	1.95	1.68	1.815
1554890_a_at	TIA1	TIA1 cytotoxic granule-associated RNA binding protein	2.14	1.48	1.81
202665_s_at	WIPF1	WAS/WASL interacting protein family, member 1	1.63	1.99	1.81
204435_at	NUPL1	nucleoporin like 1	2.29	1.33	1.81
209732_at	CLEC2B	C-type lectin domain family 2, member B	2.02	1.6	1.81
222317_at	PDE3B	phosphodiesterase 3B, cGMP-inhibited	2.23	1.39	1.81
226421_at	AMMECR1	Alport syndrome, mental retardation, midface hypoplasia and elliptocytosis chromosomal region gene 1	1.92	1.7	1.81
235295_at	---	---	1.94	1.68	1.81
223184_s_at	AGPAT3	1-acylglycerol-3-phosphate O-acyltransferase 3	1.99	1.62	1.805
1553252_a_at	BRWD3	bromodomain and WD repeat domain containing 3	1.67	1.94	1.805
202483_s_at	RANBP1	RAN binding protein 1	1.69	1.92	1.805
204976_s_at	AMMECR1	Alport syndrome, mental retardation, midface hypoplasia and elliptocytosis chromosomal region gene 1	1.97	1.64	1.805
223218_s_at	NFKBIZ	nuclear factor of kappa light polypeptide gene enhancer in B-cells inhibitor, zeta	2.38	1.23	1.805
219631_at	LRP12	low density lipoprotein receptor-related protein 12	2.24	1.36	1.8
202625_at	LYN	v-yes-1 Yamaguchi sarcoma viral related oncogene homolog	2.45	1.15	1.8
214582_at	PDE3B	phosphodiesterase 3B, cGMP-inhibited	2.27	1.33	1.8
201986_at	MED13	mediator complex subunit 13	1.88	1.72	1.8
208770_s_at	EIF4EBP2	eukaryotic translation initiation factor 4E binding protein 2	1.96	1.63	1.795
225800_at	JAZF1	JAZF zinc finger 1	2.41	1.18	1.795
237461_at	NLRP7	NLR family, pyrin domain containing 7	2.23	1.36	1.795
216044_x_at	FAM69A	family with sequence similarity 69, member A	1.83	1.75	1.79
225198_at	VAPA	VAMP (vesicle-associated membrane protein)-associated protein A, 33kDa	1.34	2.24	1.79
201473_at	JUNB	jun B proto-oncogene	2.27	1.3	1.785
226725_at	---	---	1.17	2.4	1.785
203124_s_at	SLC11A2	solute carrier family 11 (proton-coupled divalent metal ion transporters), member 2	1.54	2.02	1.78
212882_at	KLHL18	kelch-like 18 (Drosophila)	1.67	1.89	1.78
203015_s_at	SSX2IP	synovial sarcoma, X breakpoint 2 interacting protein	2.1	1.45	1.775
208436_s_at	IRF7	interferon regulatory factor 7	1.69	1.86	1.775
208865_at	CSNK1A1	casein kinase 1, alpha 1	1.94	1.61	1.775
226335_at	RPS6KA3	ribosomal protein S6 kinase, 90kDa, polypeptide 3	1.97	1.58	1.775
203531_at	CUL5	cullin 5	1.99	1.55	1.77
205748_s_at	RNF126	ring finger protein 126	2.12	1.42	1.77
202663_at	WIPF1	WAS/WASL interacting protein family, member 1	1.47	2.06	1.765
217502_at	IFIT2	interferon-induced protein with tetratricopeptide repeats 2	1.18	2.35	1.765
201450_s_at	TIA1	TIA1 cytotoxic granule-associated RNA binding protein	1.7	1.82	1.76
204998_s_at	ATF5	activating transcription factor 5	2.35	1.17	1.76
224897_at	WDR26	WD repeat domain 26	1.99	1.53	1.76
1556321_a_at	---	---	1.33	2.18	1.755
201079_at	SYNGR2	synaptogyrin 2	2.12	1.39	1.755
212136_at	ATP2B4	ATPase, Ca++ transporting, plasma membrane 4	1.97	1.53	1.75
221598_s_at	MED27	mediator complex subunit 27	1.83	1.66	1.745
221737_at	GNA12	guanine nucleotide binding protein (G protein) alpha 12	1.9	1.59	1.745
227620_at	SLC44A1	solute carrier family 44, member 1	2.15	1.34	1.745
227761_at	MYO5A	myosin VA (heavy chain 12, myoxin)	1.32	2.17	1.745
212917_x_at	RECQL	RecQ protein-like (DNA helicase Q1-like)	1.4	2.08	1.74
1553940_a_at	LRRC28	leucine rich repeat containing 28	1.45	2.02	1.735
204912_at	IL10RA	interleukin 10 receptor, alpha	1.76	1.71	1.735
205091_x_at	RECQL	RecQ protein-like (DNA helicase Q1-like)	1.51	1.96	1.735
208992_s_at	STAT3	signal transducer and activator of transcription 3 (acute-phase response factor)	2.07	1.4	1.735
219634_at	CHST11	carbohydrate (chondroitin 4) sulfotransferase 11	2.09	1.38	1.735
201707_at	PEX19	peroxisomal biogenesis factor 19	1.2	2.26	1.73
206653_at	POLR3G	polymerase (RNA) III (DNA directed) polypeptide G (32kD)	1.72	1.74	1.73
204233_s_at	CHKA	choline kinase alpha	2.22	1.23	1.725
218943_s_at	DDX58	DEAD (Asp-Glu-Ala-Asp) box polypeptide 58	1.74	1.71	1.725
229971_at	GPR114	G protein-coupled receptor 114	2.07	1.38	1.725
202845_s_at	RALBP1	ralA binding protein 1	1.86	1.58	1.72
220941_s_at	C21orf91	chromosome 21 open reading frame 91	2.13	1.31	1.72
223079_s_at	GLS	glutaminase	1.88	1.56	1.72
223084_s_at	CCNDBP1	cyclin D-type binding-protein 1	1.88	1.56	1.72
229173_at	KIAA1715	KIAA1715	1.68	1.76	1.72
202395_at	LOC100507699 /// NSF	vesicle-fusing ATPase-like /// N-ethylmaleimide-sensitive factor	1.6	1.83	1.715
213478_at	KAZN	kazrin, periplakin interacting protein	2.1	1.33	1.715
203666_at	CXCL12	chemokine (C-X-C motif) ligand 12	2.14	1.28	1.71
203909_at	SLC9A6	solute carrier family 9, subfamily A (NHE6, cation proton antiporter 6), member 6	1.58	1.84	1.71
206698_at	XK	X-linked Kx blood group (McLeod syndrome)	1.8	1.62	1.71
209208_at	MPDU1	mannose-P-dolichol utilization defect 1	1.99	1.43	1.71
227547_at	---	---	1.89	1.53	1.71
202869_at	OAS1	2'-5'-oligoadenylate synthetase 1, 40/46kDa	1.42	1.99	1.705
207038_at	SLC16A6	solute carrier family 16, member 6 (monocarboxylic acid transporter 7)	1.79	1.62	1.705
219099_at	C12orf5	chromosome 12 open reading frame 5	2.24	1.16	1.7
201446_s_at	TIA1	TIA1 cytotoxic granule-associated RNA binding protein	1.66	1.74	1.7
225442_at	DDR2	discoidin domain receptor tyrosine kinase 2	1.51	1.89	1.7
225629_s_at	ZBTB4	zinc finger and BTB domain containing 4	1.91	1.49	1.7
230676_s_at	TMEM19	transmembrane protein 19	1.98	1.42	1.7
239007_at	ZNF616	zinc finger protein 616	2.02	1.38	1.7
236117_at	---	---	1.78	1.61	1.695
243103_at	---	---	2.22	1.17	1.695
213689_x_at	FAM69A	family with sequence similarity 69, member A	1.76	1.63	1.695
210568_s_at	RECQL	RecQ protein-like (DNA helicase Q1-like)	1.51	1.87	1.69
224705_s_at	TNRC6A	trinucleotide repeat containing 6A	2.17	1.21	1.69
1553661_a_at	HUS1B	HUS1 checkpoint homolog b (S. pombe)	1.3	2.07	1.685
200982_s_at	ANXA6	annexin A6	2.08	1.29	1.685
212731_at	ANKRD46	ankyrin repeat domain 46	1.69	1.68	1.685
222703_s_at	YRDC	yrdC domain containing (E. coli)	1.67	1.7	1.685
206129_s_at	ARSB	arylsulfatase B	1.95	1.41	1.68
1555214_a_at	CLEC7A	C-type lectin domain family 7, member A	2.08	1.27	1.675
238418_at	SLC35B4	solute carrier family 35, member B4	1.87	1.48	1.675
244519_at	ASXL1	additional sex combs like 1 (Drosophila)	1.99	1.36	1.675
200788_s_at	PEA15	phosphoprotein enriched in astrocytes 15	1.97	1.38	1.675
217486_s_at	ZDHHC17	zinc finger, DHHC-type containing 17	1.93	1.42	1.675
222663_at	RIOK2	RIO kinase 2 (yeast)	1.69	1.66	1.675
225009_at	CMTM4	CKLF-like MARVEL transmembrane domain containing 4	2.07	1.28	1.675
228345_at	CHIC1	cysteine-rich hydrophobic domain 1	1.69	1.66	1.675
219581_at	TSEN2	tRNA splicing endonuclease 2 homolog (S. cerevisiae)	1.84	1.5	1.67
223248_at	HSDL1	hydroxysteroid dehydrogenase like 1	1.51	1.83	1.67
206544_x_at	SMARCA2	SWI/SNF related, matrix associated, actin dependent regulator of chromatin, subfamily a, member 2	1.35	1.98	1.665
207677_s_at	NCF4	neutrophil cytosolic factor 4, 40kDa	1.82	1.51	1.665
218392_x_at	SFXN1	sideroflexin 1	1.54	1.79	1.665
223182_s_at	AGPAT3	1-acylglycerol-3-phosphate O-acyltransferase 3	1.87	1.46	1.665
1555594_a_at	MBNL1	muscleblind-like splicing regulator 1	1.52	1.8	1.66
205147_x_at	NCF4	neutrophil cytosolic factor 4, 40kDa	1.82	1.5	1.66
215425_at	BTG3	BTG family, member 3	1.95	1.37	1.66
224641_at	FYTTD1	forty-two-three domain containing 1	1.83	1.49	1.66
200787_s_at	PEA15	phosphoprotein enriched in astrocytes 15	2.05	1.27	1.66
219048_at	PIGN	phosphatidylinositol glycan anchor biosynthesis, class N	1.43	1.89	1.66
224401_s_at	FCRL4	Fc receptor-like 4	2	1.31	1.655
225414_at	RNF149	ring finger protein 149	1.96	1.35	1.655
1556429_a_at	WDR67	WD repeat domain 67	1.83	1.47	1.65
202713_s_at	KIAA0391	KIAA0391	1.54	1.76	1.65
204344_s_at	SEC23A	Sec23 homolog A (S. cerevisiae)	1.87	1.43	1.65
225762_x_at	RN45S	45S pre-ribosomal RNA	1.83	1.47	1.65
229850_at	KDSR	3-ketodihydrosphingosine reductase	1.68	1.62	1.65
232149_s_at	NSMAF	neutral sphingomyelinase (N-SMase) activation associated factor	1.89	1.41	1.65
1555897_at	---	---	1.67	1.62	1.645
1555943_at	PGAM5	phosphoglycerate mutase family member 5	1.41	1.88	1.645
1557455_s_at	MOSPD1	motile sperm domain containing 1	1.87	1.42	1.645
224583_at	COTL1	coactosin-like 1 (Dictyostelium)	1.96	1.33	1.645
225718_at	KIAA1715	KIAA1715	1.63	1.66	1.645
219922_s_at	LTBP3	latent transforming growth factor beta binding protein 3	2.12	1.16	1.64
222162_s_at	ADAMTS1	ADAM metallopeptidase with thrombospondin type 1 motif, 1	1.51	1.77	1.64
222562_s_at	TNKS2	tankyrase, TRF1-interacting ankyrin-related ADP-ribose polymerase 2	1.58	1.7	1.64
222656_at	UBE2W	ubiquitin-conjugating enzyme E2W (putative)	1.36	1.92	1.64
229553_at	PGM2L1	phosphoglucomutase 2-like 1	1.93	1.35	1.64
1555460_a_at	SLC39A6	solute carrier family 39 (zinc transporter), member 6	1.64	1.64	1.64
201336_at	VAMP3	vesicle-associated membrane protein 3 (cellubrevin)	1.23	2.04	1.635
215092_s_at	NFAT5	nuclear factor of activated T-cells 5, tonicity-responsive	1.56	1.71	1.635
218305_at	IPO4	importin 4	1.68	1.59	1.635
221530_s_at	BHLHE41	basic helix-loop-helix family, member e41	1.45	1.82	1.635
225315_at	MRPL21	mitochondrial ribosomal protein L21	1.54	1.73	1.635
204211_x_at	EIF2AK2	eukaryotic translation initiation factor 2-alpha kinase 2	1.36	1.9	1.63
214866_at	PLAUR	plasminogen activator, urokinase receptor	2.09	1.17	1.63
215236_s_at	PICALM	phosphatidylinositol binding clathrin assembly protein	2.05	1.21	1.63
212174_at	AK2	adenylate kinase 2	1.75	1.5	1.625
212872_s_at	MED20	mediator complex subunit 20	1.21	2.04	1.625
213983_s_at	PDS5A	PDS5, regulator of cohesion maintenance, homolog A (S. cerevisiae)	1.77	1.48	1.625
223641_at	---	---	1.94	1.31	1.625
224461_s_at	AIFM2	apoptosis-inducing factor, mitochondrion-associated, 2	1.42	1.83	1.625
203627_at	IGF1R	insulin-like growth factor 1 receptor	1.59	1.65	1.62
206235_at	LIG4	ligase IV, DNA, ATP-dependent	1.68	1.56	1.62
212920_at	REST	RE1-silencing transcription factor	1.75	1.49	1.62
204969_s_at	RDX	radixin	1.72	1.51	1.615
208991_at	STAT3	signal transducer and activator of transcription 3 (acute-phase response factor)	1.93	1.3	1.615
226406_at	C18orf25	chromosome 18 open reading frame 25	1.5	1.73	1.615
228771_at	ADRBK2	adrenergic, beta, receptor kinase 2	1.48	1.75	1.615
212338_at	MYO1D	myosin ID	2.05	1.18	1.615
1554493_s_at	THADA	thyroid adenoma associated	2.06	1.16	1.61
203925_at	GCLM	glutamate-cysteine ligase, modifier subunit	1.55	1.67	1.61
212112_s_at	STX12	syntaxin 12	1.93	1.29	1.61
218400_at	OAS3	2'-5'-oligoadenylate synthetase 3, 100kDa	1.63	1.59	1.61
220721_at	ZNF614	zinc finger protein 614	1.96	1.26	1.61
221087_s_at	APOL3	apolipoprotein L, 3	1.8	1.42	1.61
238694_at	DGKE	diacylglycerol kinase, epsilon 64kDa	2.07	1.15	1.61
201242_s_at	ATP1B1	ATPase, Na+/K+ transporting, beta 1 polypeptide	1.82	1.39	1.605
205241_at	SCO2	SCO cytochrome oxidase deficient homolog 2 (yeast)	1.87	1.34	1.605
212514_x_at	DDX3X	DEAD (Asp-Glu-Ala-Asp) box polypeptide 3, X-linked	1.83	1.38	1.605
215566_x_at	LYPLA2	lysophospholipase II	1.56	1.64	1.6
228486_at	SLC44A1	solute carrier family 44, member 1	1.66	1.54	1.6
228754_at	SLC6A6	solute carrier family 6 (neurotransmitter transporter, taurine), member 6	1.57	1.63	1.6
234973_at	SLC38A5	solute carrier family 38, member 5	1.67	1.53	1.6
236192_at	HOOK3	hook homolog 3 (Drosophila)	1.61	1.59	1.6
242338_at	TMEM64	transmembrane protein 64	1.99	1.21	1.6
207794_at	CCR2	chemokine (C-C motif) receptor 2	1.83	1.36	1.595
206470_at	PLXNC1	plexin C1	1.81	1.38	1.595
229074_at	EHD4	EH-domain containing 4	1.79	1.4	1.595
242020_s_at	ZBP1	Z-DNA binding protein 1	1.48	1.71	1.595
201760_s_at	WSB2	WD repeat and SOCS box containing 2	1.56	1.62	1.59
201136_at	PLP2	proteolipid protein 2 (colonic epithelium-enriched)	1.76	1.42	1.59
226734_at	EIF4E2 /// LOC100507948	eukaryotic translation initiation factor 4E family member 2 /// uncharacterized LOC100507948	1.52	1.66	1.59
227766_at	LIG4	ligase IV, DNA, ATP-dependent	1.9	1.28	1.59
228990_at	SNHG12 /// SNORA16A /// SNORA44 /// SNORA61	small nucleolar RNA host gene 12 (non-protein coding) /// small nucleolar RNA, H/ACA box 16A /// small nucleolar RNA, H/ACA box 44 /// small nucleolar RNA, H/ACA box 61	1.97	1.21	1.59
203377_s_at	CDC40	cell division cycle 40 homolog (S. cerevisiae)	1.45	1.72	1.585
223093_at	ANKH	ankylosis, progressive homolog (mouse)	1.94	1.23	1.585
241887_at	UBE2W	ubiquitin-conjugating enzyme E2W (putative)	1.56	1.61	1.585
202971_s_at	DYRK2	dual-specificity tyrosine-(Y)-phosphorylation regulated kinase 2	1.69	1.47	1.58
209417_s_at	IFI35	interferon-induced protein 35	1.38	1.78	1.58
224853_at	SLAIN2	SLAIN motif family, member 2	1.68	1.48	1.58
225024_at	RPRD1B	regulation of nuclear pre-mRNA domain containing 1B	1.65	1.51	1.58
225881_at	SLC35B4	solute carrier family 35, member B4	1.65	1.51	1.58
230748_at	SLC16A6	solute carrier family 16, member 6 (monocarboxylic acid transporter 7)	1.73	1.43	1.58
201449_at	TIA1	TIA1 cytotoxic granule-associated RNA binding protein	1.57	1.58	1.575
202599_s_at	NRIP1	nuclear receptor interacting protein 1	1.82	1.33	1.575
218640_s_at	PLEKHF2	pleckstrin homology domain containing, family F (with FYVE domain) member 2	1.85	1.3	1.575
204404_at	SLC12A2	solute carrier family 12 (sodium/potassium/chloride transporters), member 2	1.66	1.49	1.575
208398_s_at	TBPL1	TBP-like 1	1.64	1.51	1.575
225127_at	TMEM181	transmembrane protein 181	1.45	1.7	1.575
230133_at	RC3H2	ring finger and CCCH-type domains 2	1.72	1.43	1.575
203123_s_at	SLC11A2	solute carrier family 11 (proton-coupled divalent metal ion transporters), member 2	1.36	1.78	1.57
207275_s_at	ACSL1	acyl-CoA synthetase long-chain family member 1	1.53	1.61	1.57
1553219_a_at	AMMECR1	Alport syndrome, mental retardation, midface hypoplasia and elliptocytosis chromosomal region gene 1	1.68	1.46	1.57
208195_at	TTN	titin	1.64	1.5	1.57
238775_at	ITFG1	integrin alpha FG-GAP repeat containing 1	1.74	1.4	1.57
238867_at	TMEM182	transmembrane protein 182	1.71	1.43	1.57
214649_s_at	MTMR2	myotubularin related protein 2	1.61	1.52	1.565
218446_s_at	FAM18B1	family with sequence similarity 18, member B1	1.44	1.69	1.565
225835_at	SLC12A2	solute carrier family 12 (sodium/potassium/chloride transporters), member 2	1.28	1.85	1.565
202844_s_at	RALBP1	ralA binding protein 1	1.66	1.46	1.56
205443_at	SNAPC1	small nuclear RNA activating complex, polypeptide 1, 43kDa	1.45	1.67	1.56
212646_at	RFTN1	raftlin, lipid raft linker 1	1.68	1.44	1.56
203719_at	ERCC1	excision repair cross-complementing rodent repair deficiency, complementation group 1 (includes overlapping antisense sequence)	1.57	1.54	1.555
204169_at	IMPDH1	IMP (inosine 5'-monophosphate) dehydrogenase 1	1.55	1.56	1.555
222364_at	SLC44A1	solute carrier family 44, member 1	1.77	1.34	1.555
222657_s_at	UBE2W	ubiquitin-conjugating enzyme E2W (putative)	1.55	1.56	1.555
234488_s_at	GMCL1 /// GMCL1P1	germ cell-less homolog 1 (Drosophila) /// germ cell-less homolog 1 (Drosophila) pseudogene 1	1.8	1.31	1.555
224919_at	MRPS6	mitochondrial ribosomal protein S6	1.91	1.2	1.555
212887_at	SEC23A	Sec23 homolog A (S. cerevisiae)	1.74	1.36	1.55
226843_s_at	PAPD5	PAP associated domain containing 5	1.59	1.51	1.55
1553244_at	FANCB	Fanconi anemia, complementation group B	1.41	1.69	1.55
205842_s_at	JAK2	Janus kinase 2	1.9	1.2	1.55
236198_at	---	---	1.88	1.22	1.55
1554537_at	TMEM126B	transmembrane protein 126B	1.42	1.67	1.545
202124_s_at	TRAK2	trafficking protein, kinesin binding 2	1.69	1.4	1.545
212132_at	LSM14A	LSM14A, SCD6 homolog A (S. cerevisiae)	1.33	1.76	1.545
212860_at	ZDHHC18	zinc finger, DHHC-type containing 18	1.71	1.38	1.545
218267_at	CINP	cyclin-dependent kinase 2 interacting protein	1.61	1.48	1.545
222399_s_at	TM9SF3	transmembrane 9 superfamily member 3	1.6	1.49	1.545
223240_at	FBXO8	F-box protein 8	1.44	1.65	1.545
225406_at	TWSG1	twisted gastrulation homolog 1 (Drosophila)	1.68	1.41	1.545
200644_at	MARCKSL1	MARCKS-like 1	1.86	1.22	1.54
202089_s_at	SLC39A6	solute carrier family 39 (zinc transporter), member 6	1.48	1.6	1.54
202263_at	CYB5R1	cytochrome b5 reductase 1	1.39	1.69	1.54
205252_at	ZNF174	zinc finger protein 174	1.7	1.38	1.54
206175_x_at	ZNF222	zinc finger protein 222	1.76	1.32	1.54
210542_s_at	SLCO3A1	solute carrier organic anion transporter family, member 3A1	1.68	1.4	1.54
223249_at	CLDN12	claudin 12	1.84	1.24	1.54
228131_at	ERCC1	excision repair cross-complementing rodent repair deficiency, complementation group 1 (includes overlapping antisense sequence)	1.48	1.6	1.54
74694_s_at	RABEP2	rabaptin, RAB GTPase binding effector protein 2	1.91	1.17	1.54
1555403_a_at	CDH19	cadherin 19, type 2	1.62	1.45	1.535
219257_s_at	SPHK1	sphingosine kinase 1	1.87	1.2	1.535
223021_x_at	VTA1	Vps20-associated 1 homolog (S. cerevisiae)	1.62	1.45	1.535
238327_at	ODF3B	outer dense fiber of sperm tails 3B	1.75	1.32	1.535
204082_at	PBX3	pre-B-cell leukemia homeobox 3	1.9	1.17	1.535
208591_s_at	PDE3B	phosphodiesterase 3B, cGMP-inhibited	1.9	1.17	1.535
1554450_s_at	MIER3	mesoderm induction early response 1, family member 3	1.81	1.25	1.53
201863_at	FAM32A	family with sequence similarity 32, member A	1.46	1.6	1.53
212861_at	MFSD5	major facilitator superfamily domain containing 5	1.55	1.51	1.53
231182_at	WIPF1	WAS/WASL interacting protein family, member 1	1.6	1.46	1.53
238378_at	---	---	1.75	1.31	1.53
241912_at	ZNF814	zinc finger protein 814	1.41	1.65	1.53
1554086_at	TUBGCP3	tubulin, gamma complex associated protein 3	1.27	1.78	1.525
1565717_s_at	FUS	fused in sarcoma	1.86	1.19	1.525
207568_at	CHRNA6	cholinergic receptor, nicotinic, alpha 6 (neuronal)	1.74	1.31	1.525
209711_at	SLC35D1	solute carrier family 35 (UDP-glucuronic acid/UDP-N-acetylgalactosamine dual transporter), member D1	1.45	1.6	1.525
212288_at	FNBP1	formin binding protein 1	1.69	1.36	1.525
224984_at	NFAT5	nuclear factor of activated T-cells 5, tonicity-responsive	1.34	1.71	1.525
225289_at	STAT3	signal transducer and activator of transcription 3 (acute-phase response factor)	1.78	1.27	1.525
236981_at	C17orf99	chromosome 17 open reading frame 99	1.84	1.21	1.525
244703_x_at	IPO9	importin 9	1.33	1.72	1.525
1558279_a_at	KDSR	3-ketodihydrosphingosine reductase	1.5	1.54	1.52
201720_s_at	LAPTM5	lysosomal protein transmembrane 5	1.87	1.17	1.52
217893_s_at	AKIRIN1	akirin 1	1.45	1.59	1.52
220990_s_at	MIR21 /// VMP1	microRNA 21 /// vacuole membrane protein 1	1.81	1.23	1.52
222458_s_at	AKIRIN1	akirin 1	1.65	1.39	1.52
224518_s_at	ZNF559	zinc finger protein 559	1.66	1.38	1.52
226064_s_at	DGAT2	diacylglycerol O-acyltransferase 2	1.58	1.46	1.52
229043_at	PAPD5	PAP associated domain containing 5	1.45	1.59	1.52
234051_at	---	---	1.87	1.17	1.52
1552344_s_at	CNOT7	CCR4-NOT transcription complex, subunit 7	1.71	1.32	1.515
1555733_s_at	AP1S3	adaptor-related protein complex 1, sigma 3 subunit	1.68	1.35	1.515
209629_s_at	NXT2	nuclear transport factor 2-like export factor 2	1.69	1.34	1.515
212135_s_at	ATP2B4	ATPase, Ca++ transporting, plasma membrane 4	1.69	1.34	1.515
218748_s_at	EXOC5	exocyst complex component 5	1.58	1.45	1.515
210716_s_at	CLIP1	CAP-GLY domain containing linker protein 1	1.77	1.25	1.51
212005_at	C1orf144	chromosome 1 open reading frame 144	1.42	1.6	1.51
219016_at	FASTKD5	FAST kinase domains 5	1.47	1.55	1.51
221698_s_at	CLEC7A	C-type lectin domain family 7, member A	1.69	1.33	1.51
223217_s_at	NFKBIZ	nuclear factor of kappa light polypeptide gene enhancer in B-cells inhibitor, zeta	1.86	1.16	1.51
224612_s_at	DNAJC5	DnaJ (Hsp40) homolog, subfamily C, member 5	1.61	1.41	1.51
225033_at	ST3GAL1	ST3 beta-galactoside alpha-2,3-sialyltransferase 1	1.79	1.23	1.51
213851_at	TMEM110	transmembrane protein 110	1.63	1.39	1.51
203272_s_at	TUSC2	tumor suppressor candidate 2	1.83	1.18	1.505
203803_at	PCYOX1	prenylcysteine oxidase 1	1.41	1.6	1.505
229885_at	RSF1	remodeling and spacing factor 1	1.65	1.36	1.505
1554010_at	NDST1	N-deacetylase/N-sulfotransferase (heparan glucosaminyl) 1	1.59	1.41	1.5
1569057_s_at	MIA3	melanoma inhibitory activity family, member 3	1.58	1.42	1.5
207724_s_at	SPAST	spastin	1.42	1.58	1.5
212229_s_at	FBXO21	F-box protein 21	1.59	1.41	1.5
227713_at	KATNAL1	katanin p60 subunit A-like 1	1.53	1.47	1.5
