# Supplementary material for: The KDM3A–KLF2–IRF4 axis maintains myeloma cell survival
Source: Nat Commun. 2016 Jan 5;7:10258. doi: 10.1038/ncomms10258 (PMC4728406; doi:10.1038/ncomms10258)
Supplement: Supplementary Data 2 — Genes down regulated and up regulated by KLF2 knockdown in RPMI8226 cells. [file ncomms10258-s3.xlsx]

## Sheet: Table S2
Supplementary Data 2 | Genes downregulated and upregulated by KLF2 knockdown in RPMI8226 cells.
Downregulated Genes
probe set	Gene Name	Description	shKLF2#1 vs shLuc	shKLF2#2 vs shLuc	Average Fold Change
			Corrected Fold Change	Corrected Fold Change
219371_s_at	KLF2	Kruppel-like factor 2 (lung)	-4.08	-4.94	-4.51
224989_at	---	---	-2.29	-5.82	-4.055
224990_at	C4orf34	chromosome 4 open reading frame 34	-2.05	-4.21	-3.13
237030_at	ACPP	acid phosphatase, prostate	-2.14	-4.02	-3.08
227052_at	---	---	-2.07	-3.95	-3.01
225846_at	ESRP1	epithelial splicing regulatory protein 1	-2.72	-3.04	-2.88
225941_at	EIF4E3	eukaryotic translation initiation factor 4E family member 3	-2.14	-2.83	-2.485
219121_s_at	ESRP1	epithelial splicing regulatory protein 1	-2.1	-2.55	-2.325
205016_at	TGFA	transforming growth factor, alpha	-3.2	-1.28	-2.24
228153_at	RNF144B	ring finger protein 144B	-2.78	-1.66	-2.22
204393_s_at	ACPP	acid phosphatase, prostate	-2.22	-2.03	-2.125
219479_at	KDELC1	KDEL (Lys-Asp-Glu-Leu) containing 1	-2.45	-1.78	-2.115
212158_at	SDC2	syndecan 2	-1.29	-2.88	-2.085
226269_at	GDAP1	ganglioside induced differentiation associated protein 1	-1.31	-2.78	-2.045
213385_at	CHN2	chimerin (chimaerin) 2	-1.9	-2.09	-1.995
226132_s_at	MANEAL	mannosidase, endo-alpha-like	-1.21	-2.75	-1.98
231894_at	SARS	seryl-tRNA synthetase	-2.61	-1.34	-1.975
217150_s_at	NF2	neurofibromin 2 (merlin)	-2.26	-1.63	-1.945
212771_at	FAM171A1	family with sequence similarity 171, member A1	-1.61	-2.27	-1.94
205718_at	ITGB7	integrin, beta 7	-2.32	-1.55	-1.935
217127_at	CTH	cystathionase (cystathionine gamma-lyase)	-1.67	-2.15	-1.91
203304_at	BAMBI	BMP and activin membrane-bound inhibitor homolog (Xenopus laevis)	-1.9	-1.87	-1.885
222494_at	FOXN3	forkhead box N3	-2.14	-1.62	-1.88
227856_at	C4orf32	chromosome 4 open reading frame 32	-2.44	-1.31	-1.875
206085_s_at	CTH	cystathionase (cystathionine gamma-lyase)	-1.49	-2.2	-1.845
224740_at	C5orf43	chromosome 5 open reading frame 43	-2.5	-1.19	-1.845
226271_at	GDAP1	ganglioside induced differentiation associated protein 1	-1.33	-2.35	-1.84
208296_x_at	TNFAIP8	tumor necrosis factor, alpha-induced protein 8	-2.19	-1.47	-1.83
226910_at	COMMD2	COMM domain containing 2	-2.44	-1.21	-1.825
225970_at	DDHD1	DDHD domain containing 1	-2.44	-1.17	-1.805
239066_at	LOC100506966	uncharacterized LOC100506966	-2.03	-1.58	-1.805
233326_at	CCDC39	coiled-coil domain containing 39	-2.25	-1.35	-1.8
224927_at	PPP1R18	protein phosphatase 1, regulatory subunit 18	-1.71	-1.89	-1.8
214088_s_at	FUT3	fucosyltransferase 3 (galactoside 3(4)-L-fucosyltransferase, Lewis blood group)	-2.04	-1.55	-1.795
210260_s_at	TNFAIP8	tumor necrosis factor, alpha-induced protein 8	-2.16	-1.41	-1.785
1557309_at	DENND1B	DENN/MADD domain containing 1B	-2.1	-1.45	-1.775
209309_at	AZGP1	alpha-2-glycoprotein 1, zinc-binding	-1.83	-1.71	-1.77
225940_at	EIF4E3	eukaryotic translation initiation factor 4E family member 3	-1.62	-1.9	-1.76
237335_at	ZP1	zona pellucida glycoprotein 1 (sperm receptor)	-2.13	-1.38	-1.755
242002_at	NKAIN2	Na+/K+ transporting ATPase interacting 2	-1.96	-1.54	-1.75
212985_at	APBB2	amyloid beta (A4) precursor protein-binding, family B, member 2	-2.08	-1.38	-1.73
234983_at	---	---	-2.21	-1.25	-1.73
204237_at	GULP1	GULP, engulfment adaptor PTB domain containing 1	-1.88	-1.57	-1.725
202903_at	LSM5	LSM5 homolog, U6 small nuclear RNA associated (S. cerevisiae)	-2.29	-1.15	-1.72
215925_s_at	CD72	CD72 molecule	-1.52	-1.9	-1.71
226820_at	ZNF362	zinc finger protein 362	-1.52	-1.9	-1.71
207857_at	LILRA2	leukocyte immunoglobulin-like receptor, subfamily A (with TM domain), member 2	-2.12	-1.29	-1.705
225588_s_at	TMEM129	transmembrane protein 129	-1.73	-1.68	-1.705
213092_x_at	DNAJC9	DnaJ (Hsp40) homolog, subfamily C, member 9	-2.09	-1.3	-1.695
206641_at	TNFRSF17	tumor necrosis factor receptor superfamily, member 17	-2.04	-1.34	-1.69
208763_s_at	TSC22D3	TSC22 domain family, member 3	-1.77	-1.61	-1.69
218145_at	TRIB3	tribbles homolog 3 (Drosophila)	-1.43	-1.95	-1.69
204799_at	ZBED4	zinc finger, BED-type containing 4	-1.57	-1.8	-1.685
1554743_x_at	PMS1	PMS1 postmeiotic segregation increased 1 (S. cerevisiae)	-1.88	-1.49	-1.685
225435_at	SSR1	signal sequence receptor, alpha	-2.14	-1.22	-1.68
200862_at	DHCR24	24-dehydrocholesterol reductase	-1.79	-1.53	-1.66
203445_s_at	CTDSP2	CTD (carboxy-terminal domain, RNA polymerase II, polypeptide A) small phosphatase 2	-1.49	-1.83	-1.66
204235_s_at	GULP1	GULP, engulfment adaptor PTB domain containing 1	-1.71	-1.61	-1.66
205286_at	TFAP2C	transcription factor AP-2 gamma (activating enhancer binding protein 2 gamma)	-1.79	-1.52	-1.655
208632_at	RNF10	ring finger protein 10	-1.87	-1.44	-1.655
223814_at	TRNT1	tRNA nucleotidyl transferase, CCA-adding, 1	-1.21	-2.1	-1.655
226106_at	RNF141	ring finger protein 141	-2.12	-1.19	-1.655
227134_at	SYTL1	synaptotagmin-like 1	-1.57	-1.74	-1.655
203625_x_at	SKP2	S-phase kinase-associated protein 2, E3 ubiquitin protein ligase	-1.91	-1.39	-1.65
230528_s_at	LOC100287195 /// LOC100289034 /// LOC100653047 /// LOC100653267 /// MGC2752	60S ribosomal protein L23a-like /// ribosomal protein L23a pseudogene /// 60S ribosomal protein L23a-like /// uncharacterized LOC100653267 /// CENPB DNA-binding domains containing 1 pseudogene	-1.94	-1.36	-1.65
203831_at	R3HDM2	R3H domain containing 2	-1.21	-2.08	-1.645
242363_at	---	---	-1.46	-1.83	-1.645
209383_at	DDIT3	DNA-damage-inducible transcript 3	-1.43	-1.85	-1.64
218031_s_at	FOXN3	forkhead box N3	-1.81	-1.47	-1.64
40148_at	APBB2	amyloid beta (A4) precursor protein-binding, family B, member 2	-1.66	-1.62	-1.64
201005_at	CD9 /// LOC100652804 /// LOC100653288	CD9 molecule /// uncharacterized LOC100652804 /// uncharacterized LOC100653288	-1.96	-1.29	-1.625
242350_s_at	LOC100128098	uncharacterized LOC100128098	-1.29	-1.96	-1.625
205022_s_at	FOXN3	forkhead box N3	-1.75	-1.49	-1.62
240673_at	---	---	-1.88	-1.35	-1.615
203348_s_at	ETV5	ets variant 5	-1.83	-1.39	-1.61
213508_at	SPTSSA	serine palmitoyltransferase, small subunit A	-1.91	-1.31	-1.61
204562_at	IRF4	interferon regulatory factor 4	-1.15	-2.06	-1.605
205402_x_at	PRSS2	protease, serine, 2 (trypsin 2)	-1.87	-1.33	-1.6
200805_at	LMAN2	lectin, mannose-binding 2	-1.21	-1.98	-1.595
210567_s_at	SKP2	S-phase kinase-associated protein 2, E3 ubiquitin protein ligase	-1.75	-1.44	-1.595
212154_at	SDC2	syndecan 2	-1.15	-2.04	-1.595
224921_at	SCAMP2	secretory carrier membrane protein 2	-1.8	-1.39	-1.595
202705_at	CCNB2	cyclin B2	-1.98	-1.2	-1.59
225060_at	LRP11	low density lipoprotein receptor-related protein 11	-1.31	-1.86	-1.585
226712_at	SSR1	signal sequence receptor, alpha	-2	-1.16	-1.58
218858_at	DEPTOR	DEP domain containing MTOR-interacting protein	-1.7	-1.45	-1.575
200988_s_at	PSME3	proteasome (prosome, macropain) activator subunit 3 (PA28 gamma; Ki)	-1.7	-1.43	-1.565
212460_at	SPTSSA	serine palmitoyltransferase, small subunit A	-1.83	-1.3	-1.565
212622_at	TMEM41B	transmembrane protein 41B	-1.88	-1.25	-1.565
200704_at	LITAF	lipopolysaccharide-induced TNF factor	-1.82	-1.3	-1.56
219000_s_at	DSCC1	defective in sister chromatid cohesion 1 homolog (S. cerevisiae)	-1.93	-1.19	-1.56
219010_at	C1orf106	chromosome 1 open reading frame 106	-1.72	-1.4	-1.56
201015_s_at	JUP	junction plakoglobin	-1.82	-1.29	-1.555
225273_at	WWC3	WWC family member 3	-1.15	-1.96	-1.555
228003_at	RAB30	RAB30, member RAS oncogene family	-1.71	-1.4	-1.555
229963_at	BEX5	brain expressed, X-linked 5	-1.31	-1.79	-1.55
231428_at	---	---	-1.59	-1.51	-1.55
211042_x_at	MCAM	melanoma cell adhesion molecule	-1.73	-1.34	-1.535
225396_at	RBBP4	retinoblastoma binding protein 4	-1.65	-1.42	-1.535
214151_s_at	CCPG1 /// DYX1C1-CCPG1	cell cycle progression 1 /// DYX1C1-CCPG1 readthrough (non-protein coding)	-1.77	-1.29	-1.53
202580_x_at	FOXM1	forkhead box M1	-1.62	-1.43	-1.525
205015_s_at	TGFA	transforming growth factor, alpha	-1.58	-1.47	-1.525
218770_s_at	TMEM39B	transmembrane protein 39B	-1.43	-1.62	-1.525
218705_s_at	SNX24	sorting nexin 24	-1.33	-1.71	-1.52
218835_at	SFTPA1 /// SFTPA2	surfactant protein A1 /// surfactant protein A2	-1.82	-1.22	-1.52
242981_at	---	---	-1.61	-1.43	-1.52
206176_at	BMP6	bone morphogenetic protein 6	-1.2	-1.83	-1.515
209757_s_at	MYCN	v-myc myelocytomatosis viral related oncogene, neuroblastoma derived (avian)	-1.21	-1.82	-1.515
214152_at	CCPG1 /// DYX1C1-CCPG1	cell cycle progression 1 /// DYX1C1-CCPG1 readthrough (non-protein coding)	-1.72	-1.31	-1.515
218358_at	CRELD2	cysteine-rich with EGF-like domains 2	-1.57	-1.46	-1.515
228885_at	MAMDC2	MAM domain containing 2	-1.87	-1.16	-1.515
238977_at	MCM6	minichromosome maintenance complex component 6	-1.53	-1.5	-1.515
203159_at	GLS	glutaminase	-1.29	-1.73	-1.51
228361_at	E2F2	E2F transcription factor 2	-1.18	-1.84	-1.51
236099_at	---	---	-1.83	-1.19	-1.51
1554742_at	PMS1	PMS1 postmeiotic segregation increased 1 (S. cerevisiae)	-1.68	-1.34	-1.51
1555974_a_at	---	---	-1.54	-1.48	-1.51
207801_s_at	RNF10	ring finger protein 10	-1.5	-1.51	-1.505
225029_at	LOC550643	uncharacterized LOC550643	-1.59	-1.41	-1.5
226267_at	JDP2	Jun dimerization protein 2	-1.68	-1.32	-1.5
1558236_at	---	---	-1.81	-1.19	-1.5
Upregulated Genes
probe set	Gene Name	Description	shKLF2#1 vs shLuc	shKLF2#2 vs shLuc	Average Fold Change
			Corrected Fold Change	Corrected Fold Change
204439_at	IFI44L	interferon-induced protein 44-like	9.99	1.87	5.93
214453_s_at	IFI44	interferon-induced protein 44	8.95	2.46	5.705
203153_at	IFIT1	interferon-induced protein with tetratricopeptide repeats 1	7.97	3.1	5.535
213293_s_at	TRIM22	tripartite motif containing 22	7.37	1.93	4.65
202086_at	MX1	myxovirus (influenza virus) resistance 1, interferon-inducible protein p78 (mouse)	6.18	2.31	4.245
231647_s_at	FCRL5	Fc receptor-like 5	1.5	6.94	4.22
226189_at	ITGB8	integrin, beta 8	3.29	4.17	3.73
228617_at	XAF1	XIAP associated factor 1	4.65	2.51	3.58
206133_at	XAF1	XIAP associated factor 1	4.49	2.27	3.38
204994_at	MX2	myxovirus (influenza virus) resistance 2 (mouse)	4.95	1.68	3.315
210538_s_at	BIRC3	baculoviral IAP repeat containing 3	1.18	5.29	3.235
224352_s_at	CFL2	cofilin 2 (muscle)	1.55	4.91	3.23
205483_s_at	ISG15	ISG15 ubiquitin-like modifier	4.39	1.95	3.17
226757_at	IFIT2	interferon-induced protein with tetratricopeptide repeats 2	4.64	1.66	3.15
208925_at	CLDND1	claudin domain containing 1	2.5	3.7	3.1
223220_s_at	PARP9	poly (ADP-ribose) polymerase family, member 9	3.76	2.17	2.965
218196_at	OSTM1	osteopetrosis associated transmembrane protein 1	2.77	3.01	2.89
202411_at	IFI27	interferon, alpha-inducible protein 27	3.99	1.73	2.86
202988_s_at	RGS1	regulator of G-protein signaling 1	1.18	4.4	2.79
205660_at	OASL	2'-5'-oligoadenylate synthetase-like	3.35	2.23	2.79
204972_at	OAS2	2'-5'-oligoadenylate synthetase 2, 69/71kDa	3.85	1.62	2.735
204533_at	CXCL10	chemokine (C-X-C motif) ligand 10	2.34	3.09	2.715
224663_s_at	CFL2	cofilin 2 (muscle)	1.6	3.57	2.585
204747_at	IFIT3	interferon-induced protein with tetratricopeptide repeats 3	3.98	1.16	2.57
203915_at	CXCL9	chemokine (C-X-C motif) ligand 9	2.44	2.62	2.53
229450_at	IFIT3	interferon-induced protein with tetratricopeptide repeats 3	3.7	1.33	2.515
210785_s_at	C1orf38	chromosome 1 open reading frame 38	1.18	3.81	2.495
233496_s_at	CFL2	cofilin 2 (muscle)	1.7	3.14	2.42
204415_at	IFI6	interferon, alpha-inducible protein 6	3	1.78	2.39
236595_at	LOC100507307	uncharacterized LOC100507307	1.82	2.94	2.38
228607_at	OAS2	2'-5'-oligoadenylate synthetase 2, 69/71kDa	3.55	1.19	2.37
209969_s_at	STAT1	signal transducer and activator of transcription 1, 91kDa	3.33	1.39	2.36
207651_at	GPR171	G protein-coupled receptor 171	2.3	2.4	2.35
200887_s_at	STAT1	signal transducer and activator of transcription 1, 91kDa	3.09	1.55	2.32
1554149_at	CLDND1	claudin domain containing 1	1.85	2.75	2.3
212846_at	RRP1B	ribosomal RNA processing 1 homolog B (S. cerevisiae)	2.22	2.37	2.295
214022_s_at	IFITM1	interferon induced transmembrane protein 1	3.28	1.31	2.295
230036_at	SAMD9L	sterile alpha motif domain containing 9-like	2.11	2.38	2.245
217497_at	TYMP	thymidine phosphorylase	1.36	3.08	2.22
210797_s_at	OASL	2'-5'-oligoadenylate synthetase-like	2.59	1.8	2.195
209160_at	AKR1C3	aldo-keto reductase family 1, member C3 (3-alpha hydroxysteroid dehydrogenase, type II)	1.7	2.66	2.18
235643_at	SAMD9L	sterile alpha motif domain containing 9-like	2	2.34	2.17
226603_at	SAMD9L	sterile alpha motif domain containing 9-like	2.02	2.29	2.155
200978_at	MDH1	malate dehydrogenase 1, NAD (soluble)	2.15	2.01	2.08
242234_at	XAF1	XIAP associated factor 1	2.8	1.29	2.045
209953_s_at	CDC37	cell division cycle 37 homolog (S. cerevisiae)	2.22	1.86	2.04
213142_x_at	PION	pigeon homolog (Drosophila)	2.09	1.97	2.03
217788_s_at	GALNT2	UDP-N-acetyl-alpha-D-galactosamine:polypeptide N-acetylgalactosaminyltransferase 2 (GalNAc-T2)	1.99	2.05	2.02
204485_s_at	TOM1L1	target of myb1 (chicken)-like 1	1.85	2.16	2.005
235157_at	---	---	2.1	1.85	1.975
204113_at	CELF1	CUGBP, Elav-like family member 1	2.48	1.46	1.97
219863_at	HERC5	HECT and RLD domain containing E3 ubiquitin protein ligase 5	2.57	1.37	1.97
235198_at	OSTM1	osteopetrosis associated transmembrane protein 1	1.73	2.17	1.95
214820_at	BRWD1	bromodomain and WD repeat domain containing 1	1.86	2.01	1.935
231577_s_at	GBP1	guanylate binding protein 1, interferon-inducible	1.59	2.27	1.93
203140_at	BCL6	B-cell CLL/lymphoma 6	1.83	2	1.915
203882_at	IRF9	interferon regulatory factor 9	2.21	1.57	1.89
205114_s_at	CCL3 /// CCL3L1 /// CCL3L3	chemokine (C-C motif) ligand 3 /// chemokine (C-C motif) ligand 3-like 1 /// chemokine (C-C motif) ligand 3-like 3	2.02	1.76	1.89
230383_x_at	---	---	2.1	1.63	1.865
214329_x_at	TNFSF10	tumor necrosis factor (ligand) superfamily, member 10	1.98	1.74	1.86
210387_at	HIST1H2BC /// HIST1H2BE /// HIST1H2BF /// HIST1H2BG /// HIST1H2BI	histone cluster 1, H2bc /// histone cluster 1, H2be /// histone cluster 1, H2bf /// histone cluster 1, H2bg /// histone cluster 1, H2bi	1.39	2.32	1.855
202680_at	GTF2E2	general transcription factor IIE, polypeptide 2, beta 34kDa	2.11	1.59	1.85
218943_s_at	DDX58	DEAD (Asp-Glu-Ala-Asp) box polypeptide 58	2.5	1.2	1.85
225880_at	TOR1AIP2	torsin A interacting protein 2	1.63	2.06	1.845
226853_at	BMP2K	BMP2 inducible kinase	1.33	2.35	1.84
213106_at	ATP8A1	ATPase, aminophospholipid transporter (APLT), class I, type 8A, member 1	1.64	2.04	1.84
203627_at	IGF1R	insulin-like growth factor 1 receptor	1.92	1.75	1.835
230314_at	---	---	1.84	1.81	1.825
202543_s_at	GMFB	glia maturation factor, beta	1.94	1.69	1.815
202688_at	TNFSF10	tumor necrosis factor (ligand) superfamily, member 10	2.28	1.35	1.815
202742_s_at	PRKACB	protein kinase, cAMP-dependent, catalytic, beta	1.92	1.68	1.8
212774_at	ZNF238	zinc finger protein 238	1.52	2.07	1.795
216044_x_at	FAM69A	family with sequence similarity 69, member A	1.45	2.12	1.785
233049_x_at	STUB1	STIP1 homology and U-box containing protein 1, E3 ubiquitin protein ligase	2.01	1.56	1.785
222150_s_at	PION	pigeon homolog (Drosophila)	1.7	1.86	1.78
37170_at	BMP2K	BMP2 inducible kinase	1.38	2.18	1.78
213361_at	TDRD7	tudor domain containing 7	1.84	1.71	1.775
243271_at	---	---	1.75	1.8	1.775
1553252_a_at	BRWD3	bromodomain and WD repeat domain containing 3	1.57	1.98	1.775
214007_s_at	TWF1	twinfilin, actin-binding protein, homolog 1 (Drosophila)	1.82	1.71	1.765
205133_s_at	HSPE1	heat shock 10kDa protein 1 (chaperonin 10)	1.86	1.65	1.755
228033_at	E2F7	E2F transcription factor 7	2.3	1.19	1.745
202270_at	GBP1	guanylate binding protein 1, interferon-inducible	1.42	2.06	1.74
244030_at	STYX	serine/threonine/tyrosine interacting protein	2.25	1.23	1.74
202269_x_at	GBP1	guanylate binding protein 1, interferon-inducible	1.45	2.03	1.74
205552_s_at	OAS1	2'-5'-oligoadenylate synthetase 1, 40/46kDa	2.14	1.31	1.725
241367_at	TEX19	testis expressed 19	1.2	2.24	1.72
242020_s_at	ZBP1	Z-DNA binding protein 1	1.29	2.15	1.72
207431_s_at	DEGS1	delta(4)-desaturase, sphingolipid 1	1.5	1.93	1.715
226247_at	PLEKHA1	pleckstrin homology domain containing, family A (phosphoinositide binding specific) member 1	1.89	1.54	1.715
235197_s_at	OSTM1	osteopetrosis associated transmembrane protein 1	1.54	1.89	1.715
230748_at	SLC16A6	solute carrier family 16, member 6 (monocarboxylic acid transporter 7)	1.64	1.78	1.71
210286_s_at	SLC4A7	solute carrier family 4, sodium bicarbonate cotransporter, member 7	2.08	1.33	1.705
224407_s_at	MST4	serine/threonine protein kinase MST4	1.91	1.5	1.705
204429_s_at	SLC2A5	solute carrier family 2 (facilitated glucose/fructose transporter), member 5	1.64	1.75	1.695
208780_x_at	VAPA	VAMP (vesicle-associated membrane protein)-associated protein A, 33kDa	1.7	1.69	1.695
217970_s_at	CNOT6	CCR4-NOT transcription complex, subunit 6	1.88	1.51	1.695
205406_s_at	SPA17	sperm autoantigenic protein 17	1.3	2.08	1.69
213689_x_at	FAM69A	family with sequence similarity 69, member A	1.26	2.12	1.69
227625_s_at	STUB1	STIP1 homology and U-box containing protein 1, E3 ubiquitin protein ligase	1.85	1.53	1.69
209467_s_at	MKNK1	MAP kinase interacting serine/threonine kinase 1	1.7	1.67	1.685
226725_at	---	---	1.82	1.55	1.685
219691_at	SAMD9	sterile alpha motif domain containing 9	1.6	1.76	1.68
238430_x_at	SLFN5	schlafen family member 5	1.6	1.76	1.68
1553219_a_at	AMMECR1	Alport syndrome, mental retardation, midface hypoplasia and elliptocytosis chromosomal region gene 1	2.08	1.26	1.67
208712_at	CCND1	cyclin D1	1.97	1.36	1.665
217867_x_at	BACE2	beta-site APP-cleaving enzyme 2	1.35	1.98	1.665
1555467_a_at	CELF1	CUGBP, Elav-like family member 1	1.75	1.58	1.665
208613_s_at	FLNB	filamin B, beta	2.03	1.29	1.66
202687_s_at	TNFSF10	tumor necrosis factor (ligand) superfamily, member 10	1.96	1.35	1.655
203531_at	CUL5	cullin 5	1.41	1.9	1.655
212799_at	STX6	syntaxin 6	1.36	1.94	1.65
204211_x_at	EIF2AK2	eukaryotic translation initiation factor 2-alpha kinase 2	1.97	1.32	1.645
217502_at	IFIT2	interferon-induced protein with tetratricopeptide repeats 2	2.04	1.25	1.645
224448_s_at	MNF1	mitochondrial nucleoid factor 1	2	1.29	1.645
223021_x_at	VTA1	Vps20-associated 1 homolog (S. cerevisiae)	1.53	1.75	1.64
224957_at	C18orf32 /// RPL17-C18ORF32	chromosome 18 open reading frame 32 /// RPL17-C18orf32 readthrough	1.46	1.82	1.64
229553_at	PGM2L1	phosphoglucomutase 2-like 1	1.56	1.72	1.64
226583_at	C12orf76	chromosome 12 open reading frame 76	1.27	2.01	1.64
205001_s_at	DDX3Y	DEAD (Asp-Glu-Ala-Asp) box polypeptide 3, Y-linked	1.75	1.52	1.635
214975_s_at	MTMR1	myotubularin related protein 1	1.8	1.47	1.635
203123_s_at	SLC11A2	solute carrier family 11 (proton-coupled divalent metal ion transporters), member 2	2.11	1.16	1.635
208373_s_at	P2RY6	pyrimidinergic receptor P2Y, G-protein coupled, 6	1.42	1.84	1.63
209250_at	DEGS1	delta(4)-desaturase, sphingolipid 1	1.5	1.76	1.63
210935_s_at	WDR1	WD repeat domain 1	1.73	1.51	1.62
212875_s_at	C2CD2	C2 calcium-dependent domain containing 2	1.79	1.45	1.62
205000_at	DDX3Y	DEAD (Asp-Glu-Ala-Asp) box polypeptide 3, Y-linked	1.68	1.55	1.615
228188_at	FOSL2	FOS-like antigen 2	1.17	2.06	1.615
238693_at	PHC3	polyhomeotic homolog 3 (Drosophila)	1.59	1.64	1.615
217934_x_at	STUB1	STIP1 homology and U-box containing protein 1, E3 ubiquitin protein ligase	1.81	1.41	1.61
221679_s_at	ABHD6	abhydrolase domain containing 6	1.83	1.38	1.605
226370_at	KLHL15	kelch-like 15 (Drosophila)	1.74	1.47	1.605
212882_at	KLHL18	kelch-like 18 (Drosophila)	1.68	1.52	1.6
232021_at	GXYLT1	glucoside xylosyltransferase 1	1.44	1.76	1.6
237461_at	NLRP7	NLR family, pyrin domain containing 7	1.44	1.76	1.6
204837_at	MTMR9	myotubularin related protein 9	1.48	1.71	1.595
207604_s_at	SLC4A7	solute carrier family 4, sodium bicarbonate cotransporter, member 7	1.81	1.37	1.59
225076_s_at	ZNFX1	zinc finger, NFX1-type containing 1	1.74	1.44	1.59
1555326_a_at	ADAM9	ADAM metallopeptidase domain 9	1.4	1.78	1.59
201986_at	MED13	mediator complex subunit 13	1.31	1.86	1.585
222476_at	CNOT6	CCR4-NOT transcription complex, subunit 6	1.46	1.71	1.585
202813_at	TARBP1	TAR (HIV-1) RNA binding protein 1	1.64	1.52	1.58
206445_s_at	PRMT1	protein arginine methyltransferase 1	1.82	1.34	1.58
231960_at	BRWD1	bromodomain and WD repeat domain containing 1	1.51	1.65	1.58
236126_at	ACVR2B	activin A receptor, type IIB	1.27	1.89	1.58
206544_x_at	SMARCA2	SWI/SNF related, matrix associated, actin dependent regulator of chromatin, subfamily a, member 2	1.79	1.36	1.575
48531_at	TNIP2	TNFAIP3 interacting protein 2	1.29	1.86	1.575
228531_at	SAMD9	sterile alpha motif domain containing 9	1.62	1.53	1.575
202845_s_at	RALBP1	ralA binding protein 1	1.39	1.76	1.575
209380_s_at	ABCC5	ATP-binding cassette, sub-family C (CFTR/MRP), member 5	1.67	1.48	1.575
219581_at	TSEN2	tRNA splicing endonuclease 2 homolog (S. cerevisiae)	1.71	1.44	1.575
202844_s_at	RALBP1	ralA binding protein 1	1.35	1.79	1.57
225315_at	MRPL21	mitochondrial ribosomal protein L21	1.72	1.42	1.57
203533_s_at	CUL5	cullin 5	1.17	1.95	1.56
212339_at	EPB41L1	erythrocyte membrane protein band 4.1-like 1	1.15	1.97	1.56
224701_at	PARP14	poly (ADP-ribose) polymerase family, member 14	1.67	1.45	1.56
226302_at	ATP8B1	ATPase, aminophospholipid transporter, class I, type 8B, member 1	1.52	1.59	1.555
208711_s_at	CCND1	cyclin D1	1.94	1.17	1.555
228345_at	CHIC1	cysteine-rich hydrophobic domain 1	1.65	1.46	1.555
238988_at	---	---	1.42	1.69	1.555
204430_s_at	SLC2A5	solute carrier family 2 (facilitated glucose/fructose transporter), member 5	1.32	1.78	1.55
212009_s_at	STIP1	stress-induced-phosphoprotein 1	1.89	1.21	1.55
227027_at	GFPT1	glutamine--fructose-6-phosphate transaminase 1	1.44	1.65	1.545
218033_s_at	SNN	stannin	1.27	1.81	1.54
226882_x_at	WDR4	WD repeat domain 4	1.92	1.16	1.54
203273_s_at	TUSC2	tumor suppressor candidate 2	1.68	1.39	1.535
202869_at	OAS1	2'-5'-oligoadenylate synthetase 1, 40/46kDa	1.81	1.25	1.53
206667_s_at	SCAMP1	secretory carrier membrane protein 1	1.37	1.69	1.53
223268_at	C11orf54	chromosome 11 open reading frame 54	1.46	1.6	1.53
1565717_s_at	FUS	fused in sarcoma	1.77	1.29	1.53
205169_at	RBBP5	retinoblastoma binding protein 5	1.69	1.36	1.525
214469_at	HIST1H2AB /// HIST1H2AE	histone cluster 1, H2ab /// histone cluster 1, H2ae	1.53	1.52	1.525
219209_at	IFIH1	interferon induced with helicase C domain 1	1.4	1.65	1.525
222458_s_at	AKIRIN1	akirin 1	1.39	1.66	1.525
201411_s_at	PLEKHB2	pleckstrin homology domain containing, family B (evectins) member 2	1.42	1.62	1.52
201468_s_at	NQO1	NAD(P)H dehydrogenase, quinone 1	1.34	1.7	1.52
205241_at	SCO2	SCO cytochrome oxidase deficient homolog 2 (yeast)	1.48	1.56	1.52
218032_at	SNN	stannin	1.34	1.7	1.52
229851_s_at	C11orf54	chromosome 11 open reading frame 54	1.24	1.8	1.52
205294_at	BAIAP2	BAI1-associated protein 2	1.41	1.62	1.515
208838_at	CAND1	cullin-associated and neddylation-dissociated 1	1.17	1.86	1.515
209300_s_at	NECAP1	NECAP endocytosis associated 1	1.55	1.48	1.515
219024_at	PLEKHA1	pleckstrin homology domain containing, family A (phosphoinositide binding specific) member 1	1.76	1.27	1.515
1554915_a_at	PDE12	phosphodiesterase 12	1.52	1.51	1.515
238844_s_at	NPHP1	nephronophthisis 1 (juvenile)	1.38	1.65	1.515
221816_s_at	PHF11	PHD finger protein 11	1.67	1.35	1.51
45288_at	ABHD6	abhydrolase domain containing 6	1.61	1.41	1.51
230779_at	TNRC6B	trinucleotide repeat containing 6B	1.42	1.6	1.51
201745_at	TWF1	twinfilin, actin-binding protein, homolog 1 (Drosophila)	1.39	1.62	1.505
205401_at	AGPS	alkylglycerone phosphate synthase	1.75	1.26	1.505
239669_at	---	---	1.4	1.61	1.505
213959_s_at	RPGRIP1L	RPGRIP1-like	1.19	1.81	1.5
214995_s_at	APOBEC3F /// APOBEC3G	apolipoprotein B mRNA editing enzyme, catalytic polypeptide-like 3F /// apolipoprotein B mRNA editing enzyme, catalytic polypeptide-like 3G	1.35	1.65	1.5
217893_s_at	AKIRIN1	akirin 1	1.38	1.62	1.5
